# Supplementary material for: BCL2 overexpression: clinical implication and biological insights in acute myeloid leukemia
Source: Diagn Pathol. 2019 Jun 29;14:68. doi: 10.1186/s13000-019-0841-1 (PMC6599255; doi:10.1186/s13000-019-0841-1)
Supplement: Supplementary file 3 — Different expressed genes of RNA for BCL2high and BCL2low. (XLSX 1682 kb) [file 13000_2019_841_MOESM3_ESM.xlsx]

## Sheet: All
Supplementary Materials 3
logFC	logCPM	PValue	FDR	gene
-1.38502	6.54668	3.41164e-55	6.8028e-51	BCL2|596
2.16792	6.15889	1.97649e-20	1.38425e-16	TYMP|1890
4.59775	1.95825	2.32756e-20	1.38425e-16	WNK3|65267
1.82915	3.8016	2.77684e-20	1.38425e-16	UPP1|7378
2.93239	1.66808	1.20203e-19	4.79369e-16	SPOCK1|6695
1.33055	10.3614	5.32429e-19	1.76944e-15	PSAP|5660
3.42772	7.1807	1.87451e-18	5.20833e-15	CD163|9332
1.02328	6.30905	2.0896e-18	5.20833e-15	IFNGR2|3460
1.67662	5.19004	2.86292e-18	6.34295e-15	PILRA|29992
0.880704	7.04879	3.98206e-18	7.94023e-15	STXBP2|6813
1.41635	6.62186	5.6559e-18	1.02526e-14	S100A6|6277
1.13931	6.46856	7.09368e-18	1.17873e-14	MVP|9961
-2.13323	0.886088	1.39874e-17	2.14546e-14	FAM167A|83648
0.872121	4.39234	1.92934e-17	2.74793e-14	MARCH2|51257
1.3121	7.83097	2.20664e-17	2.93336e-14	SAT1|6303
2.17366	3.43798	2.36051e-17	2.94178e-14	SRGAP1|57522
0.881308	6.61962	3.85145e-17	4.51752e-14	ATP6V0D1|9114
2.26383	2.129	4.5645e-17	4.9502e-14	CDKN2B|1030
1.0178	7.35637	4.76041e-17	4.9502e-14	WARS|7453
4.24803	1.47668	4.96509e-17	4.9502e-14	ONECUT2|9480
2.01241	5.02264	5.34893e-17	5.07894e-14	LGALS3|3958
1.5872	6.7975	5.72931e-17	5.19284e-14	HCK|3055
0.698075	6.19791	6.44959e-17	5.59151e-14	OGFR|11054
1.00911	4.5502	7.34522e-17	6.10266e-14	FRAT1|10023
2.20592	5.53021	8.17431e-17	6.51983e-14	LILRB3|11025
0.912296	7.92113	9.82632e-17	7.53603e-14	ARPC1B|10095
2.69352	1.47286	1.04672e-16	7.7302e-14	SYT17|51760
-1.8262	1.87239	1.09063e-16	7.76681e-14	VASH2|79805
5.02182	5.42498	1.25922e-16	8.65824e-14	POU4F1|5457
3.15905	4.20053	1.39835e-16	9.29434e-14	EPB41L3|23136
1.39645	7.53848	1.79187e-16	1.14083e-13	PLD3|23646
1.43486	8.70822	1.83081e-16	1.14083e-13	C10orf54|64115
1.94283	3.93281	2.03346e-16	1.22871e-13	NPL|80896
1.2683	9.42492	2.30553e-16	1.35212e-13	CTSD|1509
1.00507	3.51179	2.62862e-16	1.49756e-13	TMEM120A|83862
1.59781	7.39666	2.97669e-16	1.64875e-13	CD4|920
1.01137	6.92808	3.49602e-16	1.88407e-13	IFNGR1|3459
0.865494	7.30692	3.84186e-16	2.01596e-13	PGAM1|5223
1.8764	6.25556	4.10448e-16	2.09855e-13	MS4A7|58475
2.51359	6.32572	6.1849e-16	3.08317e-13	HK3|3101
2.76762	4.6648	6.94777e-16	3.37899e-13	TMEM176B|28959
0.546819	6.67217	8.54629e-16	4.05745e-13	TPD52L2|7165
2.81296	4.79157	1.19172e-15	5.52624e-13	PDK4|5166
-3.41189	-0.0420758	1.23987e-15	5.61886e-13	EFNB3|1949
0.726056	6.35618	1.30087e-15	5.76428e-13	ITPK1|3705
3.05503	2.58411	1.33247e-15	5.77596e-13	C17orf55|284185
2.32393	2.87731	1.77416e-15	7.52696e-13	KCNE1|3753
1.97997	4.92736	1.94411e-15	8.07615e-13	MS4A14|84689
2.42886	6.60326	2.19441e-15	8.76548e-13	FCGR3A|2214
-0.913524	4.34946	2.20933e-15	8.76548e-13	STAMBPL1|57559
0.829922	6.63975	2.24192e-15	8.76548e-13	NADK|65220
1.48835	5.90525	2.3209e-15	8.89976e-13	STX11|8676
1.28339	5.32032	2.57805e-15	9.69929e-13	ADAP1|11033
0.759458	4.5078	3.50958e-15	1.29594e-12	HS1BP3|64342
0.555324	7.4321	3.68757e-15	1.33691e-12	CMIP|80790
-1.70505	1.03897	3.80585e-15	1.35516e-12	JUB|84962
0.968612	5.51493	4.39961e-15	1.53909e-12	TBC1D2|55357
4.98966	1.82087	4.89932e-15	1.68435e-12	CDH6|1004
2.15351	3.32988	5.50307e-15	1.85985e-12	SIGLEC7|27036
0.658519	7.76649	6.18812e-15	2.05652e-12	HCLS1|3059
0.94608	4.29494	6.8366e-15	2.23478e-12	SCO2|9997
0.692484	7.12957	6.96796e-15	2.24099e-12	GMIP|51291
0.830375	4.99619	7.19347e-15	2.27679e-12	POR|5447
2.88863	-0.36929	9.80378e-15	3.05449e-12	CASP5|838
2.6793	4.68507	1.01819e-14	3.1235e-12	SCUBE1|80274
0.710369	7.12107	1.23111e-14	3.71944e-12	GNB2|2783
0.958688	8.10828	1.31752e-14	3.9211e-12	GNS|2799
1.35507	3.00174	1.45976e-14	4.27787e-12	C17orf91|84981
0.554698	7.32315	1.48031e-14	4.27787e-12	NUMB|8650
2.20107	4.27692	1.60544e-14	4.57321e-12	FCGR2C|9103
1.50867	8.11232	1.79043e-14	5.02834e-12	CD68|968
0.9324	5.64215	1.81784e-14	5.0344e-12	PYCARD|29108
1.50427	3.59996	1.97318e-14	5.38975e-12	RRAS|6237
2.69583	7.20292	2.03708e-14	5.48911e-12	THBS1|7057
0.705923	5.13121	2.10529e-14	5.59727e-12	DNASE1L1|1774
0.896587	4.47302	2.14581e-14	5.62993e-12	ASL|435
0.862637	8.47114	2.44686e-14	6.33642e-12	MYO1F|4542
0.761119	6.42797	2.53431e-14	6.47873e-12	ATG3|64422
0.422221	5.99954	2.57118e-14	6.48979e-12	EIF4E2|9470
0.922177	4.27314	2.71996e-14	6.7795e-12	MAPK7|5598
2.79988	1.83666	2.81167e-14	6.92157e-12	SMPDL3A|10924
3.09922	3.74677	3.37304e-14	8.17001e-12	MSR1|4481
1.05962	7.39768	3.42529e-14	8.17001e-12	CTSZ|1522
-0.714506	2.84925	3.44173e-14	8.17001e-12	EFCAB7|84455
0.930962	10.303	3.63731e-14	8.53271e-12	FTL|2512
1.75612	3.78841	4.11259e-14	9.53547e-12	PDE4A|5141
1.13614	2.12878	4.22201e-14	9.67666e-12	JOSD2|126119
-7.74593	1.06335	4.29846e-14	9.73992e-12	KCNH6|81033
0.63525	6.49485	5.67565e-14	1.2638e-11	MAP2K3|5606
1.73738	5.76035	5.70421e-14	1.2638e-11	PTAFR|5724
2.35834	3.93031	5.86294e-14	1.28469e-11	HSPA7|3311
2.14848	6.38736	6.65594e-14	1.4426e-11	SLC11A1|6556
2.85301	4.66908	6.88502e-14	1.46174e-11	C1QA|712
2.39927	6.07032	6.89085e-14	1.46174e-11	MAFB|9935
1.08322	7.76311	7.18627e-14	1.50836e-11	TCIRG1|10312
3.39645	0.752217	7.54386e-14	1.56692e-11	MYO16|23026
2.05575	4.57621	7.91723e-14	1.62752e-11	CRISPLD2|83716
1.97094	7.57364	8.06699e-14	1.64139e-11	IFI30|10437
1.4523	7.17743	8.65021e-14	1.74227e-11	NAMPT|10135
1.83997	4.56585	8.78306e-14	1.75134e-11	ADAP2|55803
0.757874	6.81861	9.08093e-14	1.79281e-11	G6PD|2539
1.95766	5.01833	9.22484e-14	1.80337e-11	HMOX1|3162
2.13899	4.596	9.32532e-14	1.80531e-11	SLC8A1|6546
0.755847	7.42589	9.59528e-14	1.83971e-11	PTPN18|26469
1.87824	5.77396	1.03643e-13	1.96824e-11	LRRC25|126364
1.90817	2.43946	1.1239e-13	2.11421e-11	ODF3B|440836
0.576613	7.03866	1.15719e-13	2.15649e-11	ARPC4|10093
0.609747	6.84619	1.17159e-13	2.16311e-11	ZBTB7A|51341
1.86327	3.77322	1.20268e-13	2.20014e-11	HSPA6|3310
3.32438	1.99206	1.3751e-13	2.48561e-11	SDC2|6383
1.06039	7.13382	1.38971e-13	2.48561e-11	C1orf38|9473
0.750733	6.68657	1.39613e-13	2.48561e-11	IMPDH1|3614
0.769633	4.6124	1.50333e-13	2.65279e-11	LACTB|114294
-0.941634	3.58669	1.62155e-13	2.83629e-11	ZNF709|163051
0.867437	2.72499	1.77088e-13	3.04418e-11	OCEL1|79629
3.6005	2.55284	1.77328e-13	3.04418e-11	MMP7|4316
1.03018	8.76749	1.7862e-13	3.04418e-11	CTSB|1508
0.842838	5.21984	1.81345e-13	3.06443e-11	ABCD1|215
0.612517	6.48412	1.86532e-13	3.12558e-11	ZDHHC7|55625
0.857165	7.59474	2.22975e-13	3.70511e-11	SPI1|6688
2.25709	0.824895	2.41135e-13	3.95993e-11	SIRPD|128646
1.75851	7.70254	2.42283e-13	3.95993e-11	FGR|2268
2.1418	8.0131	2.67927e-13	4.34347e-11	SERPINA1|5265
0.555587	5.45816	2.89222e-13	4.65087e-11	CHMP2A|27243
1.32052	3.68811	3.49044e-13	5.56795e-11	FLVCR2|55640
1.7026	1.36995	3.85245e-13	6.09666e-11	MAP1LC3A|84557
1.27383	7.27812	4.23393e-13	6.6476e-11	ACSL1|2180
0.615232	7.1797	4.3584e-13	6.78957e-11	CHP|11261
-2.64992	1.21654	4.60119e-13	7.11222e-11	EBF4|57593
1.89396	3.95691	5.09939e-13	7.82167e-11	CTSL1|1514
1.50403	3.00423	5.20766e-13	7.92678e-11	FCGR1C|100132417
0.798487	8.07988	5.42119e-13	8.18929e-11	SMAP2|64744
1.13889	7.50294	5.47166e-13	8.20056e-11	S100A4|6275
1.6133	6.78121	5.51091e-13	8.20056e-11	SCPEP1|59342
0.796289	7.27527	6.13113e-13	9.0387e-11	TSPAN14|81619
1.10898	6.37985	6.16481e-13	9.0387e-11	CASP1|834
2.25538	3.36946	6.24702e-13	9.09238e-11	SERINC2|347735
0.721072	7.62559	6.95613e-13	1.00511e-10	MOBKL2A|126308
-1.57574	0.180923	7.22231e-13	1.03606e-10	KCTD19|146212
1.6243	7.02497	7.29678e-13	1.03927e-10	LMNA|4000
0.726988	7.16601	7.37407e-13	1.04283e-10	SHKBP1|92799
0.756565	7.6898	8.02881e-13	1.12743e-10	RHOG|391
1.02983	6.10313	8.51894e-13	1.18789e-10	UBXN11|91544
1.05063	5.7444	9.23142e-13	1.2783e-10	AGTRAP|57085
1.16951	1.78531	9.31346e-13	1.28076e-10	COMTD1|118881
-3.37049	1.8411	1.01104e-12	1.38083e-10	NETO1|81832
2.43489	-0.910121	1.1455e-12	1.55382e-10	LAMA2|3908
1.41646	6.30412	1.26618e-12	1.68411e-10	BCL6|604
1.10239	8.19928	1.26651e-12	1.68411e-10	COTL1|23406
1.51705	3.71413	1.26689e-12	1.68411e-10	CAMK1|8536
1.90549	4.61737	1.29526e-12	1.70198e-10	CPM|1368
-0.839568	7.02992	1.29739e-12	1.70198e-10	BCL11A|53335
0.400952	6.63006	1.31487e-12	1.71218e-10	ACTR1A|10121
-1.58058	6.99812	1.32235e-12	1.71218e-10	MAP1A|4130
3.04054	2.45609	1.38472e-12	1.78137e-10	DAAM2|23500
-1.25341	5.1213	1.46028e-12	1.86654e-10	MEX3B|84206
0.905256	4.89825	1.57182e-12	1.99631e-10	RAB24|53917
0.577852	6.96374	1.5887e-12	2.00498e-10	DBNL|28988
2.16649	5.50305	1.6068e-12	2.01506e-10	LILRA6|79168
1.31262	5.63848	1.64537e-12	2.05055e-10	CEBPB|1051
2.01576	7.25256	1.69626e-12	2.10083e-10	CX3CR1|1524
0.652265	5.21365	1.76076e-12	2.16725e-10	BLOC1S1|2647
-2.11264	3.06891	1.81157e-12	2.20464e-10	PLCH1|23007
0.543734	7.75783	1.81325e-12	2.20464e-10	FLII|2314
0.671696	6.43947	1.82821e-12	2.20936e-10	IL10RB|3588
0.873753	6.71333	1.86612e-12	2.2416e-10	CPPED1|55313
0.552777	5.98376	1.90686e-12	2.27682e-10	GBA|2629
2.41516	3.71604	1.93069e-12	2.29155e-10	TMEM176A|55365
1.405	7.52832	2.35047e-12	2.77327e-10	ITGAX|3687
6.48765	2.34869	2.42064e-12	2.83927e-10	SLC10A2|6555
0.439382	6.60014	2.45207e-12	2.85932e-10	SHC1|6464
2.51288	2.37298	2.47937e-12	2.87433e-10	CADM1|23705
1.6358	7.17074	2.77982e-12	3.20225e-10	NCF2|4688
0.698597	7.04788	2.80398e-12	3.20225e-10	GM2A|2760
-1.91096	0.118749	2.8104e-12	3.20225e-10	RHOXF2B|727940
0.779785	6.92734	2.91821e-12	3.3062e-10	RNH1|6050
0.916025	5.28373	3.02202e-12	3.40447e-10	PPM1M|132160
1.23257	6.26421	3.13804e-12	3.51531e-10	C1orf162|128346
0.697214	8.98759	3.48731e-12	3.88475e-10	TKT|7086
0.903967	9.31991	3.69145e-12	4.08931e-10	FTH1|2495
1.74149	4.03156	3.90451e-12	4.30143e-10	TREM1|54210
0.608072	12.447	3.98479e-12	4.36575e-10	ACTB|60
0.705372	6.0142	4.83426e-12	5.2675e-10	PRKACA|5566
-0.673808	6.22022	4.90258e-12	5.31291e-10	SCAI|286205
1.64268	4.28994	5.11877e-12	5.51721e-10	CD300C|10871
2.17595	0.38908	5.26937e-12	5.64899e-10	CD163L1|283316
0.741958	7.73893	5.35272e-12	5.70766e-10	MYD88|4615
2.34501	10.2687	5.54609e-12	5.88239e-10	VCAN|1462
0.726113	8.2432	5.97418e-12	6.30292e-10	PTPN6|5777
0.705787	7.53104	6.17105e-12	6.45008e-10	EHBP1L1|254102
1.24165	7.4008	6.17836e-12	6.45008e-10	TYROBP|7305
2.12431	4.33818	6.47987e-12	6.70274e-10	LDLRAD3|143458
3.14222	0.621543	6.4876e-12	6.70274e-10	KAL1|3730
1.06069	6.60303	6.73972e-12	6.90843e-10	GAA|2548
1.03841	7.40213	6.75599e-12	6.90843e-10	CAST|831
0.680366	5.77817	6.79335e-12	6.9112e-10	OSTF1|26578
2.58404	-0.463285	6.93464e-12	7.01912e-10	C4orf49|84709
-2.45101	2.28811	7.16659e-12	7.21726e-10	PNMA5|114824
0.659215	7.19024	7.37911e-12	7.39394e-10	RNPEPL1|57140
-0.710923	7.41304	7.71442e-12	7.69128e-10	KIAA1147|57189
0.708589	7.91197	7.85187e-12	7.78937e-10	ARAP1|116985
2.33116	1.36712	8.05908e-12	7.95535e-10	ABLIM3|22885
0.64755	6.87323	8.13759e-12	7.99328e-10	FKBP15|23307
0.818622	6.63971	8.20064e-12	8.01572e-10	SRGAP2|23380
1.6853	3.92298	8.51471e-12	8.26585e-10	C17orf87|388325
1.36396	4.52273	8.53944e-12	8.26585e-10	FCGR1B|2210
1.1772	9.47086	8.6747e-12	8.35621e-10	ITGB2|3689
1.46941	7.52562	9.64891e-12	9.24996e-10	ITGAM|3684
0.763524	5.29008	9.79364e-12	9.34379e-10	NUDT16|131870
2.99191	0.424223	1.02936e-11	9.77404e-10	PGM5|5239
0.763157	8.11439	1.06824e-11	1.00951e-09	MYO1G|64005
0.616798	9.78367	1.08526e-11	1.02076e-09	TPP1|1200
1.90059	6.14083	1.09613e-11	1.02614e-09	NCF1|653361
2.70191	0.638302	1.13266e-11	1.05539e-09	PRKCDBP|112464
1.72579	1.79035	1.15517e-11	1.07135e-09	GPR77|27202
0.767683	2.53804	1.16477e-11	1.07526e-09	B3GALT4|8705
2.37802	4.78755	1.18204e-11	1.08617e-09	AQP9|366
0.586105	8.6676	1.22399e-11	1.11956e-09	OAZ1|4946
1.49648	4.20751	1.23237e-11	1.12207e-09	BCL2A1|597
0.886356	4.92737	1.24891e-11	1.13008e-09	BRI3|25798
-1.1565	2.26417	1.25707e-11	1.13008e-09	C17orf69|147081
1.50734	6.88168	1.25816e-11	1.13008e-09	FCGR2A|2212
1.49747	6.89114	1.39836e-11	1.25037e-09	FCER1G|2207
-0.542176	6.06466	1.43803e-11	1.2801e-09	DPY19L4|286148
1.23123	2.13396	1.49851e-11	1.32802e-09	JPH4|84502
-1.12362	1.05117	1.52357e-11	1.34425e-09	PDE8B|8622
-3.94222	-0.862362	1.5583e-11	1.36809e-09	ZNF676|163223
-1.5622	0.494207	1.56431e-11	1.36809e-09	GAS2|2620
0.50105	8.57922	1.63518e-11	1.42382e-09	STAT6|6778
0.928702	5.1812	1.66958e-11	1.44745e-09	SLC31A2|1318
-5.98541	-0.703772	1.7279e-11	1.49062e-09	PAX2|5076
1.40092	4.46365	1.73432e-11	1.49062e-09	FCGR1A|2209
-1.1608	4.66927	1.75024e-11	1.49785e-09	AUTS2|26053
0.709373	4.66449	1.81507e-11	1.54669e-09	FAM50A|9130
1.27645	5.9143	1.85166e-11	1.57115e-09	TNFSF10|8743
4.15085	-0.849413	1.9339e-11	1.63398e-09	C7orf16|10842
3.76668	3.65752	2.01917e-11	1.69883e-09	ROBO1|6091
0.508486	7.04836	2.2496e-11	1.88475e-09	AP2A1|160
2.88259	-0.994956	2.25929e-11	1.88495e-09	CCDC144NL|339184
2.598	0.0404911	2.29249e-11	1.90467e-09	LPIN3|64900
1.66935	1.63962	2.40443e-11	1.98939e-09	SLED1|643036
0.658634	4.10189	2.46992e-11	2.03513e-09	IFI35|3430
0.63877	3.97472	2.48061e-11	2.03553e-09	CCDC159|126075
-0.613509	7.02657	2.50029e-11	2.04327e-09	ERMP1|79956
1.46135	4.38008	2.55242e-11	2.07735e-09	NLRC4|58484
1.4265	7.02456	3.01048e-11	2.4402e-09	TLR4|7099
1.86531	6.36895	3.03685e-11	2.44746e-09	LILRB2|10288
0.747774	5.42006	3.04398e-11	2.44746e-09	TOM1|10043
0.746697	8.16238	3.11534e-11	2.49477e-09	UCP2|7351
0.392906	6.47621	3.24848e-11	2.59099e-09	WWP2|11060
-0.606301	5.51048	3.38506e-11	2.68917e-09	PPM1K|152926
1.73709	3.94369	3.45259e-11	2.73193e-09	FAM20C|56975
0.721203	6.26167	3.47961e-11	2.73286e-09	HDAC4|9759
-0.888441	2.15118	3.48118e-11	2.73286e-09	ZNF665|79788
1.79501	6.06654	3.53077e-11	2.76093e-09	FAM198B|51313
1.32431	5.42742	3.64611e-11	2.82922e-09	SLC43A2|124935
0.944354	6.53036	3.64649e-11	2.82922e-09	ZBTB7B|51043
0.511122	6.60275	3.81157e-11	2.94584e-09	ILK|3611
1.76219	5.89632	3.89416e-11	2.99805e-09	RBM47|54502
2.18901	3.31469	3.96608e-11	3.04168e-09	CAV1|857
1.8358	-0.173756	4.07763e-11	3.1123e-09	SHISA4|149345
1.69514	1.00518	4.08938e-11	3.1123e-09	CFB|629
0.582808	8.11082	4.33359e-11	3.28562e-09	MYL6|4637
5.82398	-1.54071	4.36823e-11	3.29933e-09	SLC5A12|159963
2.62436	3.64984	4.38817e-11	3.30189e-09	LILRA3|11026
2.01696	-0.440384	4.41256e-11	3.30776e-09	RGL3|57139
0.421537	5.99011	4.45123e-11	3.32426e-09	MLX|6945
0.789723	8.8336	4.89074e-11	3.63886e-09	SH3BGRL3|83442
1.2387	6.22694	4.93231e-11	3.65615e-09	LILRA2|11027
0.540342	5.00197	5.04244e-11	3.72394e-09	GLTP|51228
0.934931	4.85475	5.26838e-11	3.87644e-09	EVI5|7813
5.64899	-2.00311	5.36165e-11	3.92851e-09	GABRG2|2566
1.38276	4.57968	5.37856e-11	3.92851e-09	VDR|7421
-1.02334	3.61061	5.40666e-11	3.93463e-09	KLHL23|151230
2.19477	-0.543379	5.47835e-11	3.96044e-09	HPD|3242
2.18405	3.33356	5.48186e-11	3.96044e-09	MYO7A|4647
0.574164	4.82366	5.69545e-11	4.0999e-09	SRA1|10011
1.18438	8.60216	6.02604e-11	4.32228e-09	CECR1|51816
1.05411	4.24297	6.22584e-11	4.44958e-09	CARD16|114769
7.50357	-0.452083	6.469e-11	4.60403e-09	NPY2R|4887
0.503365	7.06892	6.48813e-11	4.60403e-09	TMEM127|55654
0.748151	6.0064	6.51344e-11	4.6056e-09	SQRDL|58472
1.18656	4.82314	6.62335e-11	4.66677e-09	STS|412
1.18874	5.06506	6.72572e-11	4.72221e-09	NINJ1|4814
-0.743202	5.94874	7.02583e-11	4.91562e-09	RAVER2|55225
4.64157	1.08281	7.09089e-11	4.94379e-09	RYR2|6262
2.44284	1.2611	7.12599e-11	4.95095e-09	ADAMDEC1|27299
-0.440285	5.59293	7.245e-11	5.00362e-09	PRKCI|5584
0.611672	5.81906	7.25198e-11	5.00362e-09	PRELID1|27166
0.81494	5.89571	7.29537e-11	5.01619e-09	TMEM104|54868
0.557579	9.55449	7.33577e-11	5.02664e-09	GNAI2|2771
-0.556596	4.95313	7.41328e-11	5.06236e-09	LZTFL1|54585
0.894501	6.62303	7.58432e-11	5.16148e-09	ALDH3B1|221
0.500579	6.16626	7.63264e-11	5.1767e-09	CHMP4B|128866
0.610748	4.74205	7.9241e-11	5.35615e-09	ESRRA|2101
0.895655	6.20747	8.03611e-11	5.41352e-09	RHBDF2|79651
0.687372	7.43514	8.23849e-11	5.53116e-09	ATP6V0C|527
0.38664	6.10809	8.76527e-11	5.86509e-09	SARS|6301
0.85906	6.44693	9.31659e-11	6.21314e-09	SIDT2|51092
2.04053	1.13271	9.52521e-11	6.32239e-09	UNC5A|90249
1.17882	4.27884	9.54382e-11	6.32239e-09	FAM49A|81553
0.495584	6.98664	9.64256e-11	6.36664e-09	DNAJC5|80331
0.442896	8.79352	9.97982e-11	6.56758e-09	ARPC2|10109
1.74445	4.47601	1.02681e-10	6.73509e-09	CD300LB|124599
1.29468	7.66578	1.11655e-10	7.29157e-09	ANXA2|302
0.658031	6.10641	1.11897e-10	7.29157e-09	USP3|9960
0.800897	5.7987	1.15457e-10	7.4822e-09	NAAA|27163
0.699296	7.39925	1.15573e-10	7.4822e-09	TMEM49|81671
0.992897	5.90172	1.18752e-10	7.66317e-09	SLC16A3|9123
1.19082	7.03099	1.21916e-10	7.84198e-09	S100A11|6282
2.02244	6.33817	1.25059e-10	8.01828e-09	C5AR1|728
0.750759	6.55971	1.3166e-10	8.41441e-09	NPC2|10577
0.679143	5.92017	1.34009e-10	8.53717e-09	NPEPL1|79716
0.413227	6.49084	1.34844e-10	8.56302e-09	VPS24|51652
1.0163	2.73248	1.3983e-10	8.85143e-09	UBTD1|80019
1.19431	7.07828	1.48025e-10	9.34058e-09	POU2F2|5452
1.50872	1.68426	1.52183e-10	9.57266e-09	KCNH3|23416
0.662514	8.3378	1.58451e-10	9.93557e-09	CYBA|1535
1.57275	6.16629	1.59329e-10	9.93996e-09	FGD2|221472
1.25378	6.21118	1.59969e-10	9.93996e-09	ANXA2P2|304
0.572706	5.88302	1.60362e-10	9.93996e-09	GYG1|2992
1.77351	4.43252	1.60515e-10	9.93996e-09	FBP1|2203
1.08425	3.26525	1.62224e-10	1.00147e-08	C11orf75|56935
0.433723	5.72915	1.69577e-10	1.04363e-08	CBARA1|10367
0.514347	5.66183	1.79554e-10	1.10163e-08	IDH3G|3421
0.451199	5.71455	1.80215e-10	1.1023e-08	SDHB|6390
0.383666	5.73991	1.88381e-10	1.14872e-08	DNAJB12|54788
1.01978	6.67915	1.8932e-10	1.15093e-08	RXRA|6256
1.33763	1.04187	1.9538e-10	1.18085e-08	CKM|1158
0.6222	6.19582	1.95427e-10	1.18085e-08	YPEL2|388403
0.621426	5.52332	1.97209e-10	1.18802e-08	TAF10|6881
0.661528	5.16497	1.98836e-10	1.19421e-08	C7orf59|389541
0.576581	3.91005	2.05696e-10	1.23171e-08	OVCA2|124641
0.588269	5.1503	2.14067e-10	1.27799e-08	PLA2G15|23659
1.44318	5.53447	2.18017e-10	1.29769e-08	FGD4|121512
-1.71993	3.06386	2.33763e-10	1.38727e-08	MYO1B|4430
0.811748	4.96642	2.38078e-10	1.40869e-08	ZNF438|220929
1.4753	6.40974	2.41223e-10	1.41848e-08	SIRPB1|10326
1.16077	6.80293	2.41261e-10	1.41848e-08	CFP|5199
1.19068	5.38574	2.42032e-10	1.41848e-08	SIGLEC10|89790
2.89222	0.778884	2.42578e-10	1.41848e-08	HIF3A|64344
1.2355	7.69331	2.53248e-10	1.47654e-08	TNFAIP2|7127
1.27951	9.14693	2.54691e-10	1.48062e-08	CTSS|1520
2.27043	3.30273	2.57502e-10	1.48817e-08	DYSFIP1|116729
1.60021	4.89653	2.57891e-10	1.48817e-08	NCF1B|654816
1.02992	2.14206	2.58228e-10	1.48817e-08	IL4I1|259307
5.84188	-0.63319	2.59243e-10	1.48971e-08	COL20A1|57642
0.63158	6.7634	2.60173e-10	1.49076e-08	MAP3K3|4215
0.547888	7.34163	2.62999e-10	1.50264e-08	SQSTM1|8878
3.33366	0.285304	2.64007e-10	1.50409e-08	HBE1|3046
0.921212	3.91172	2.65876e-10	1.51042e-08	TP53I3|9540
0.656215	5.32322	2.67014e-10	1.51258e-08	SLC31A1|1317
0.637192	6.38114	2.70296e-10	1.52683e-08	PLEKHO2|80301
0.631414	4.81819	2.74215e-10	1.54459e-08	ACOT9|23597
0.513902	6.67692	2.77143e-10	1.55668e-08	UQCRC1|7384
0.739327	5.36996	2.78168e-10	1.55805e-08	FRAT2|23401
-1.0746	6.41755	2.83041e-10	1.58091e-08	MSI2|124540
0.615332	5.56487	2.89103e-10	1.61025e-08	PSMB10|5699
0.890235	3.75981	2.91301e-10	1.61798e-08	RELB|5971
0.557252	7.08274	2.96477e-10	1.64215e-08	OGDH|4967
2.08076	3.45884	3.06468e-10	1.69279e-08	GSTM3|2947
0.689579	8.97799	3.25654e-10	1.7938e-08	ZYX|7791
0.816296	4.61982	3.30452e-10	1.81521e-08	UNC119|9094
0.521549	4.97572	3.38523e-10	1.85444e-08	SNX11|29916
3.14308	1.1567	3.4563e-10	1.88818e-08	PTGIS|5740
1.04109	5.4312	3.47556e-10	1.89352e-08	PLAUR|5329
4.46739	-0.772875	3.50367e-10	1.90363e-08	NCRNA00200|399706
-2.03511	0.537629	3.51681e-10	1.90557e-08	ADAMTS4|9507
0.592241	6.93239	3.56824e-10	1.9282e-08	CORO7|79585
1.0351	4.45902	3.60978e-10	1.94146e-08	PFKFB4|5210
0.618519	7.94451	3.62052e-10	1.94146e-08	GABARAP|11337
-1.5474	2.85216	3.62198e-10	1.94146e-08	SMO|6608
1.29945	2.42679	3.67995e-10	1.96724e-08	SLC46A2|57864
0.52044	4.90628	3.73113e-10	1.98927e-08	RABGGTA|5875
0.508443	4.61267	3.7784e-10	2.00856e-08	MTX1|4580
1.18514	5.24956	3.78746e-10	2.00856e-08	DOK2|9046
1.3264	3.00109	3.81795e-10	2.01936e-08	RNF175|285533
0.474797	9.52893	3.91199e-10	2.06363e-08	ALDOA|226
2.0728	5.92273	4.03556e-10	2.12319e-08	TLR8|51311
0.525554	6.99484	4.0994e-10	2.14465e-08	TMBIM1|64114
0.726646	1.85917	4.10486e-10	2.14465e-08	PGAM4|441531
-0.535287	4.54325	4.10861e-10	2.14465e-08	PDIK1L|149420
0.918237	6.98954	4.19452e-10	2.18378e-08	EMP3|2014
0.696681	4.69203	4.22642e-10	2.19466e-08	MCOLN1|57192
0.614419	7.55736	4.24691e-10	2.19957e-08	DOK3|79930
1.1068	4.44521	4.28052e-10	2.21123e-08	DDIT3|1649
1.60744	3.32215	4.30382e-10	2.21199e-08	GPBAR1|151306
1.73011	3.95605	4.30418e-10	2.21199e-08	TLR5|7100
-0.66723	2.63382	4.42951e-10	2.26122e-08	C8orf37|157657
-0.638366	3.88339	4.42991e-10	2.26122e-08	ZNF816A|125893
0.936613	4.01958	4.43399e-10	2.26122e-08	C19orf35|374872
1.08135	6.46292	4.61418e-10	2.34711e-08	CDC42EP3|10602
6.49477	0.483444	4.64104e-10	2.35477e-08	FAM163A|148753
1.00603	1.80681	4.70416e-10	2.38073e-08	GCHFR|2644
1.07045	7.22498	4.74248e-10	2.39405e-08	MEGF9|1955
6.75921	-0.267839	4.76119e-10	2.39743e-08	EPHA5|2044
1.55597	7.99002	4.83919e-10	2.43057e-08	CD36|948
-0.89323	3.60502	5.04057e-10	2.52535e-08	MGC57346|401884
1.54175	4.33283	5.14192e-10	2.56967e-08	SLC37A2|219855
0.471812	7.888	5.30207e-10	2.64308e-08	TPI1|7167
0.577006	7.21438	5.35904e-10	2.66482e-08	GSTK1|373156
0.652439	6.07537	5.48716e-10	2.72174e-08	PLOD1|5351
0.733468	4.57194	5.50141e-10	2.72194e-08	PGCP|10404
1.96975	-0.226022	5.51486e-10	2.72194e-08	ANKRD57|65124
0.639397	5.0722	5.57025e-10	2.7411e-08	TK2|7084
1.65919	7.64154	5.58117e-10	2.7411e-08	FGL2|10875
1.16612	5.96918	5.61886e-10	2.75283e-08	MTSS1|9788
1.46119	5.30507	5.71968e-10	2.79535e-08	MARCKS|4082
0.578622	5.54189	5.94925e-10	2.90044e-08	LIMK1|3984
3.10908	-0.275614	6.06596e-10	2.94775e-08	SYCE1|93426
3.40677	2.40619	6.07585e-10	2.94775e-08	FREM1|158326
-0.605765	6.65133	6.16127e-10	2.98194e-08	AGPAT5|55326
1.88351	4.17129	6.25958e-10	3.02218e-08	HNMT|3176
0.554612	8.1639	6.32796e-10	3.04258e-08	PGD|5226
1.97169	-0.567129	6.34582e-10	3.04258e-08	EBI3|10148
0.65577	6.98236	6.34762e-10	3.04258e-08	VASP|7408
0.475885	6.99363	6.36861e-10	3.04533e-08	PRR13|54458
0.848056	7.85556	6.39051e-10	3.04849e-08	FAM65B|9750
1.31074	7.59322	6.52475e-10	3.1051e-08	TNFRSF1B|7133
1.3515	0.189036	6.69667e-10	3.17932e-08	UPB1|51733
0.788365	6.39143	6.9631e-10	3.29796e-08	RELT|84957
0.573618	5.31644	7.21484e-10	3.4091e-08	RNF135|84282
1.38136	6.74006	7.25622e-10	3.42054e-08	S100A10|6281
-0.514835	8.01888	7.2765e-10	3.42201e-08	CD47|961
-0.586142	5.06248	7.34233e-10	3.44485e-08	ZNF550|162972
-0.716246	7.66708	7.38186e-10	3.45527e-08	ITPR2|3709
1.64577	3.85132	7.43364e-10	3.46442e-08	ITGA7|3679
0.458139	6.18855	7.43616e-10	3.46442e-08	MTMR14|64419
1.35548	3.28873	7.46941e-10	3.4691e-08	PLD2|5338
1.74158	0.155561	7.481e-10	3.4691e-08	TMEM38A|79041
1.76437	1.83485	7.59069e-10	3.5118e-08	CPAMD8|27151
1.8779	2.50523	7.71629e-10	3.56164e-08	PLA2G16|11145
0.550006	6.75976	7.7889e-10	3.58685e-08	PHC2|1912
0.595787	5.81951	7.95104e-10	3.65308e-08	ARL8A|127829
5.0645	-0.920905	8.01199e-10	3.67262e-08	IRX6|79190
1.49144	1.81772	8.1764e-10	3.73939e-08	AIM2|9447
0.728301	5.30583	8.8536e-10	4.03983e-08	SNN|8303
0.514811	6.4198	9.01559e-10	4.10436e-08	SEC11A|23478
2.04524	1.42525	9.04672e-10	4.10915e-08	KCNJ2|3759
0.449589	6.76952	9.06754e-10	4.10924e-08	SPG21|51324
0.647496	10.8525	9.50177e-10	4.29626e-08	FLNA|2316
1.13048	6.58199	9.53412e-10	4.30114e-08	SIRPB2|284759
0.357242	6.84523	9.70057e-10	4.36635e-08	SNX17|9784
0.490108	5.76565	9.76381e-10	4.38492e-08	ACAA1|30
0.969173	5.09136	9.84448e-10	4.41121e-08	P2RX7|5027
0.560377	6.63493	9.94064e-10	4.44431e-08	CAMTA2|23125
0.879431	4.28094	1.02226e-09	4.56014e-08	PDE1B|5153
-0.450666	4.49367	1.02875e-09	4.57887e-08	ETAA1|54465
-2.56436	-0.28153	1.03405e-09	4.59218e-08	GABRD|2563
1.30724	8.20064	1.03898e-09	4.60382e-08	CST3|1471
0.645555	6.66926	1.08237e-09	4.78549e-08	PNPLA6|10908
1.70409	6.55244	1.16062e-09	5.12007e-08	CR1|1378
0.567192	6.27504	1.16588e-09	5.13194e-08	NDUFB9|4715
1.90466	7.46227	1.17062e-09	5.14143e-08	FCN1|2219
3.69248	0.293993	1.19529e-09	5.23079e-08	EPHA3|2042
1.0587	4.66634	1.19848e-09	5.23079e-08	TFEB|7942
0.501954	6.17469	1.20112e-09	5.23079e-08	TWF2|11344
2.81229	2.68015	1.20145e-09	5.23079e-08	MARCO|8685
1.75082	4.28805	1.21781e-09	5.29043e-08	SIGLEC9|27180
0.723936	5.05683	1.23756e-09	5.36457e-08	UAP1L1|91373
-2.47123	1.45383	1.25438e-09	5.42565e-08	FLNC|2318
0.470924	6.2199	1.26458e-09	5.45795e-08	TADA3|10474
-4.26886	-1.69914	1.26952e-09	5.46742e-08	FOXC2|2303
2.52083	1.23709	1.2836e-09	5.51516e-08	DKK2|27123
1.80603	4.03683	1.287e-09	5.51516e-08	APOBEC3A|200315
-0.654004	4.56538	1.2889e-09	5.51516e-08	THSD1P1|374500
-2.96048	-1.74163	1.30345e-09	5.56548e-08	WSCD2|9671
0.531901	7.71007	1.35498e-09	5.77314e-08	GPCPD1|56261
0.546591	6.28936	1.36325e-09	5.79548e-08	MBD2|8932
-0.447619	6.96934	1.36604e-09	5.79548e-08	ZNF445|353274
-1.38127	1.23215	1.39015e-09	5.88527e-08	SLC16A14|151473
0.907206	4.6328	1.41569e-09	5.98068e-08	KIF1C|10749
1.64703	3.8985	1.42537e-09	6.00885e-08	CXCL16|58191
0.607477	3.37653	1.46343e-09	6.15385e-08	LOC388955|388955
0.52118	6.29123	1.46594e-09	6.15385e-08	TFE3|7030
0.804479	7.51927	1.4727e-09	6.16923e-08	PRKCD|5580
1.69901	-2.07637	1.47802e-09	6.17854e-08	APOA2|336
2.13989	4.5703	1.48772e-09	6.20609e-08	LILRA5|353514
1.22897	1.61663	1.49451e-09	6.22142e-08	ANXA2P1|303
0.717472	6.39637	1.49929e-09	6.22828e-08	RRP12|23223
1.60955	1.97782	1.50694e-09	6.24708e-08	SATB2|23314
1.51829	5.6612	1.52444e-09	6.30651e-08	CCR1|1230
-0.700981	6.22846	1.53869e-09	6.35229e-08	NLRC3|197358
0.794594	6.53521	1.55332e-09	6.39941e-08	HEXB|3074
0.578752	5.60733	1.55751e-09	6.40346e-08	KIAA1539|80256
1.52749	5.37178	1.61231e-09	6.61512e-08	LILRB1|10859
-0.759754	3.06211	1.64817e-09	6.74834e-08	RPGRIP1L|23322
0.530236	8.08074	1.67524e-09	6.84515e-08	ARHGAP30|257106
0.631758	7.09597	1.69033e-09	6.88952e-08	HK1|3098
-0.644946	5.33815	1.69301e-09	6.88952e-08	ZBTB10|65986
1.29136	3.26415	1.7053e-09	6.9254e-08	TNFSF12|8742
-2.57533	-0.0179239	1.77768e-09	7.20466e-08	GSG1L|146395
0.929961	3.88328	1.79201e-09	7.2461e-08	TAGLN|6876
2.94804	-1.96768	1.79517e-09	7.2461e-08	CASR|846
1.4509	5.20518	1.82046e-09	7.3255e-08	CRIP1|1396
0.543515	10.0992	1.82219e-09	7.3255e-08	TLN1|7094
2.48127	3.7235	1.87447e-09	7.5205e-08	CD300E|342510
2.53639	0.14326	1.89747e-09	7.5975e-08	DNAJC5B|85479
0.8778	7.17516	1.91205e-09	7.64055e-08	SIRPA|140885
0.920442	6.40232	1.973e-09	7.86832e-08	GLIPR2|152007
1.99879	-1.77598	1.98815e-09	7.91293e-08	CCDC151|115948
0.714751	8.38409	2.00467e-09	7.96277e-08	GPX1|2876
2.98394	-0.158731	2.01629e-09	7.99301e-08	CDO1|1036
-0.529514	4.99293	2.04253e-09	8.0733e-08	ZNF248|57209
0.542313	6.43963	2.04464e-09	8.0733e-08	RALB|5899
-3.22919	-1.46084	2.05642e-09	8.10378e-08	HOXC6|3223
1.90773	5.44889	2.14749e-09	8.43926e-08	FPR1|2357
0.384603	6.49114	2.15002e-09	8.43926e-08	PSMA7|5688
2.81576	-0.912205	2.17771e-09	8.52687e-08	LOC152225|152225
2.2268	-0.806932	2.1809e-09	8.52687e-08	KLK1|3816
0.588983	6.16074	2.21925e-09	8.64628e-08	LTBR|4055
1.89754	5.47133	2.22011e-09	8.64628e-08	MYOF|26509
0.579801	6.51913	2.3061e-09	8.96367e-08	RNPEP|6051
0.426127	6.09956	2.3368e-09	9.06534e-08	PPP4C|5531
0.415175	5.68567	2.39719e-09	9.28156e-08	TRIM26|7726
-2.24282	-1.38838	2.41191e-09	9.32045e-08	PCDHB16|57717
-1.65374	-0.297423	2.44897e-09	9.44534e-08	GRID2IP|392862
-0.381385	6.57387	2.45534e-09	9.45163e-08	TMEM194A|23306
0.439325	5.8891	2.46411e-09	9.46712e-08	PSMB3|5691
0.51012	8.1948	2.47343e-09	9.48466e-08	CAPNS1|826
1.83033	2.40342	2.51133e-09	9.61151e-08	CDC42EP1|11135
-3.38526	-0.647389	2.54681e-09	9.7286e-08	PDE10A|10846
-1.53839	0.750565	2.66021e-09	1.01424e-07	SPEG|10290
0.504795	6.50034	2.70676e-09	1.03002e-07	DENND1A|57706
-0.741739	5.53646	2.7169e-09	1.0319e-07	SLC12A2|6558
2.35017	4.64624	2.78687e-09	1.05647e-07	C1QB|713
1.24068	7.40139	2.80455e-09	1.06115e-07	LGALS1|3956
1.13153	5.63183	2.87645e-09	1.0863e-07	KIAA0513|9764
-5.29104	-2.42725	3.01425e-09	1.13517e-07	GSX1|219409
1.65205	4.17416	3.01726e-09	1.13517e-07	SLC15A3|51296
0.854844	6.31299	3.05123e-09	1.14579e-07	TSPO|706
0.646957	3.12246	3.08104e-09	1.15481e-07	SNX21|90203
0.803701	5.21012	3.11037e-09	1.16362e-07	LPPR2|64748
-1.02599	2.80449	3.14708e-09	1.17514e-07	LOC220930|220930
0.547427	5.22925	3.174e-09	1.18298e-07	POLD4|57804
0.9634	7.88133	3.18149e-09	1.18356e-07	GAS7|8522
1.6214	12.6139	3.19126e-09	1.18362e-07	LYZ|4069
1.48463	4.80803	3.19351e-09	1.18362e-07	LILRA1|11024
3.81558	-0.0397316	3.21416e-09	1.18906e-07	OLAH|55301
0.568033	8.38784	3.23131e-09	1.19319e-07	CD53|963
2.02448	6.45617	3.24196e-09	1.19491e-07	CD14|929
-0.444155	6.64236	3.26792e-09	1.20226e-07	MTF2|22823
0.489006	5.38292	3.38704e-09	1.24379e-07	CA5BP|340591
4.19501	-2.2832	3.45778e-09	1.26743e-07	GPR37|2861
0.500765	5.71238	3.48932e-09	1.27664e-07	COX5B|1329
-1.09852	1.40785	3.59946e-09	1.31453e-07	ZNF114|163071
-0.415816	6.23724	3.61344e-09	1.31722e-07	ZNF22|7570
-0.587127	3.88016	3.66847e-09	1.33484e-07	ZNF813|126017
1.36467	2.73991	3.71927e-09	1.35033e-07	ARHGAP24|83478
0.626845	6.89722	3.72459e-09	1.35033e-07	LRP10|26020
0.717326	6.11739	3.77454e-09	1.36596e-07	RARA|5914
0.692551	3.73163	3.78828e-09	1.36845e-07	POLE4|56655
-2.43316	0.981829	3.82281e-09	1.37842e-07	GXYLT2|727936
1.59579	4.87039	3.86173e-09	1.38969e-07	SGMS2|166929
1.07464	5.01821	3.868e-09	1.38969e-07	LFNG|3955
-0.505077	4.80454	3.87594e-09	1.39004e-07	ZNF197|10168
0.548773	7.31622	3.92055e-09	1.40351e-07	FES|2242
0.304692	6.06678	3.96322e-09	1.41625e-07	DCTN2|10540
0.531685	5.93111	3.98925e-09	1.423e-07	ATG7|10533
-0.402049	6.48092	4.04546e-09	1.44047e-07	DCAF16|54876
-0.506854	7.87772	4.07036e-09	1.44676e-07	STT3B|201595
1.71985	4.81738	4.10281e-09	1.45569e-07	CD1D|912
-0.495374	4.69719	4.17759e-09	1.47953e-07	SH3YL1|26751
1.30436	0.591646	4.18484e-09	1.47953e-07	GGTLC2|91227
0.585323	4.15227	4.21569e-09	1.4878e-07	ROBLD3|28956
0.49026	7.45205	4.28114e-09	1.50823e-07	MGAT1|4245
3.54255	0.518244	4.39149e-09	1.54438e-07	COL11A1|1301
0.400252	8.46538	4.40765e-09	1.54733e-07	ARF1|375
-0.319248	6.84719	4.56321e-09	1.59913e-07	OSBPL9|114883
1.60032	5.64893	4.576e-09	1.6008e-07	CHST15|51363
0.901106	7.2178	4.61985e-09	1.61331e-07	CAPN2|824
0.620327	5.96247	4.63846e-09	1.61697e-07	SOAT1|6646
1.68968	4.51541	4.67877e-09	1.62745e-07	NCF1C|654817
0.397064	5.83864	4.68482e-09	1.62745e-07	RAB35|11021
0.473306	4.72997	4.70849e-09	1.63282e-07	IKBKG|8517
-0.670508	5.63555	4.85407e-09	1.68039e-07	TFDP2|7029
-0.530995	4.97678	4.89654e-09	1.69215e-07	HACE1|57531
-2.08718	0.314948	4.90563e-09	1.69236e-07	HHIP|64399
-6.24761	-0.473608	4.96158e-09	1.7087e-07	ATP1B4|23439
0.594887	8.24702	4.98245e-09	1.71293e-07	ARHGDIA|396
-0.669885	2.5265	5.04977e-09	1.73309e-07	TMEM182|130827
0.403459	5.90792	5.14457e-09	1.76259e-07	CHMP1A|5119
3.24511	-1.55458	5.15698e-09	1.76381e-07	MRAP2|112609
1.71352	1.87572	5.17768e-09	1.76786e-07	FFAR2|2867
0.454286	7.6451	5.19229e-09	1.76982e-07	SERF2|10169
1.30123	1.67028	5.21488e-09	1.7715e-07	ECHDC3|79746
1.70049	5.98046	5.22114e-09	1.7715e-07	SLC7A7|9056
0.728903	7.40679	5.23117e-09	1.7715e-07	ARRB2|409
0.904933	2.71455	5.23276e-09	1.7715e-07	PELI3|246330
2.22802	4.82274	5.28464e-09	1.78603e-07	C2|717
0.551915	5.00711	5.36303e-09	1.80946e-07	P2RX4|5025
-0.712932	3.19254	5.4301e-09	1.82899e-07	ZC3H12B|340554
-0.624444	5.2171	5.53703e-09	1.86186e-07	YPEL1|29799
1.55111	0.15014	5.73524e-09	1.92526e-07	HORMAD1|84072
-1.02125	4.63528	5.81095e-09	1.9474e-07	CEP70|80321
-1.4489	1.17952	5.82898e-09	1.95016e-07	MAST1|22983
-1.15351	2.25368	5.87868e-09	1.9635e-07	LOC646851|646851
-0.465432	4.71377	5.91612e-09	1.9727e-07	NARS2|79731
1.81481	3.99374	5.96069e-09	1.98424e-07	MS4A4A|51338
-0.439584	7.7559	6.02623e-09	2.00272e-07	SLC25A36|55186
1.66881	4.92664	6.16123e-09	2.04417e-07	NLRP12|91662
1.53703	0.486868	6.30146e-09	2.08723e-07	GNA14|9630
0.43002	8.46055	6.39496e-09	2.11468e-07	CLIC1|1192
-6.24715	-0.678193	6.4155e-09	2.11797e-07	EPYC|1833
-0.513907	5.88719	6.438e-09	2.12188e-07	ZNF529|57711
0.787723	5.42441	6.45142e-09	2.1228e-07	ARL4A|10124
-3.02452	2.37163	6.53629e-09	2.14718e-07	COL2A1|1280
1.34455	3.03934	6.59731e-09	2.16366e-07	AIFM3|150209
1.9549	2.68869	6.64197e-09	2.17473e-07	C1orf106|55765
0.417489	9.87837	6.65394e-09	2.17507e-07	ARHGDIB|397
1.73848	8.34809	6.67419e-09	2.17812e-07	LRP1|4035
-0.46495	7.29216	6.72134e-09	2.18993e-07	LMAN1|3998
-2.93005	0.719305	6.73751e-09	2.19161e-07	FAM19A5|25817
0.617928	9.56439	6.79285e-09	2.20602e-07	PKM2|5315
-0.574198	4.46522	6.9039e-09	2.23843e-07	ZNF138|7697
1.25814	5.65858	6.94686e-09	2.24871e-07	CTSH|1512
0.825771	6.62419	7.02219e-09	2.26941e-07	APOB48R|55911
0.709151	5.14797	7.15396e-09	2.30825e-07	LPAR2|9170
2.56363	1.05999	7.24863e-09	2.33502e-07	IL31RA|133396
0.782698	5.11811	7.32418e-09	2.35555e-07	RCBTB2|1102
-5.171	-1.84783	7.51347e-09	2.41254e-07	POU3F3|5455
0.742306	5.78774	7.53401e-09	2.41525e-07	SAMSN1|64092
0.456284	5.91237	7.54879e-09	2.41568e-07	NPTN|27020
2.86354	-0.837227	7.55959e-09	2.41568e-07	THSD4|79875
0.918196	4.34549	7.81284e-09	2.49261e-07	STAC3|246329
-0.516692	3.54342	7.87875e-09	2.50962e-07	NKIRAS1|28512
1.12822	4.03697	8.1642e-09	2.5964e-07	GPR65|8477
0.610595	4.84326	8.29217e-09	2.6329e-07	PLSCR3|57048
0.464345	6.94165	8.30797e-09	2.63372e-07	SNX2|6643
-0.655486	3.80359	8.39175e-09	2.65454e-07	ZNF607|84775
-0.447625	7.39228	8.40028e-09	2.65454e-07	ZCCHC11|23318
-4.79398	-1.98539	8.48884e-09	2.67828e-07	CTAG2|30848
1.46405	6.21268	8.60532e-09	2.71075e-07	TP53INP2|58476
-0.670055	2.46349	9.04177e-09	2.84355e-07	LRRC1|55227
-1.4097	-0.535926	9.05543e-09	2.84355e-07	NEK5|341676
1.34995	1.5125	9.45954e-09	2.96577e-07	SIGLEC16|400709
-0.514681	5.06916	9.56504e-09	2.99414e-07	ZNF480|147657
3.79888	-1.85361	9.66685e-09	3.02127e-07	PROX1|5629
0.465566	3.97821	9.97463e-09	3.11258e-07	DUS2L|54920
3.53007	1.48247	1.00632e-08	3.13532e-07	PADI3|51702
1.08027	6.83986	1.01788e-08	3.16639e-07	PTPRJ|5795
0.425227	5.7903	1.04165e-08	3.23528e-07	COMMD9|29099
0.4213	6.14237	1.06245e-08	3.29476e-07	NAT15|79903
-0.988038	3.38937	1.07081e-08	3.31288e-07	TMEM25|84866
-0.552874	4.17598	1.07162e-08	3.31288e-07	ZNF525|170958
-0.704209	5.44041	1.07793e-08	3.32722e-07	ZNF493|284443
1.40606	-0.855681	1.09159e-08	3.3642e-07	LOC388242|388242
1.89018	2.55819	1.09836e-08	3.37984e-07	EMR3|84658
1.19146	4.16245	1.10098e-08	3.38267e-07	GGT1|2678
-2.02206	1.43757	1.1078e-08	3.3984e-07	MUC4|4585
0.561106	5.7269	1.11151e-08	3.40455e-07	PGLS|25796
-0.586139	5.07887	1.1339e-08	3.46778e-07	ZNF738|148203
0.691476	6.39909	1.14062e-08	3.483e-07	PIK3R5|23533
0.484766	8.95244	1.17374e-08	3.57867e-07	CAP1|10487
-0.612663	5.65672	1.2055e-08	3.66986e-07	ZNF43|7594
0.619428	6.3664	1.21203e-08	3.67964e-07	MAST3|23031
-2.15748	-0.154381	1.2124e-08	3.67964e-07	EYA1|2138
0.563085	5.60887	1.24555e-08	3.77452e-07	RNF166|115992
0.558332	6.00815	1.25444e-08	3.79569e-07	MAP2K1|5604
-0.703979	6.07294	1.26225e-08	3.81353e-07	SSBP2|23635
1.62094	-0.688735	1.28488e-08	3.87603e-07	TPRG1|285386
0.8063	5.6861	1.31802e-08	3.96999e-07	TNFSF13B|10673
-0.499344	3.0739	1.32717e-08	3.98667e-07	AMN1|196394
0.923771	7.33382	1.32756e-08	3.98667e-07	TLR2|7097
-0.40907	7.36119	1.36309e-08	4.08722e-07	SPIN1|10927
0.494605	5.10274	1.37259e-08	4.10954e-07	ALDH16A1|126133
0.51858	6.37885	1.39535e-08	4.17141e-07	FBXW5|54461
1.74024	4.24693	1.41325e-08	4.21858e-07	SECTM1|6398
-1.01724	1.26386	1.42177e-08	4.23768e-07	ZNF781|163115
0.678042	7.63239	1.42901e-08	4.24783e-07	EFHD2|79180
0.636445	7.38943	1.42944e-08	4.24783e-07	CD63|967
1.46695	1.61549	1.43338e-08	4.25322e-07	TNK1|8711
-0.671093	3.70499	1.44085e-08	4.26903e-07	ZFP30|22835
-0.474771	4.73107	1.44742e-08	4.28213e-07	GNPDA2|132789
-0.453884	3.79542	1.45401e-08	4.29524e-07	ZNF250|58500
0.860175	3.3446	1.46935e-08	4.3335e-07	CHCHD10|400916
-0.935891	5.67307	1.4713e-08	4.3335e-07	ZEB1|6935
1.18078	0.630569	1.51041e-08	4.44213e-07	C4orf48|401115
0.501166	4.25445	1.51675e-08	4.4542e-07	STX10|8677
-0.628569	6.18919	1.52507e-08	4.47204e-07	N4BP2|55728
-0.428185	6.76674	1.53819e-08	4.50389e-07	MBTD1|54799
0.561662	6.89747	1.57975e-08	4.6188e-07	CCDC69|26112
0.981621	3.59004	1.59349e-08	4.65216e-07	GIMAP1|170575
0.432167	5.65427	1.62266e-08	4.73038e-07	GSTO1|9446
0.492417	7.71576	1.63695e-08	4.76507e-07	CDC42SE1|56882
-0.44528	4.80964	1.65498e-08	4.81054e-07	ZNF766|90321
0.579113	4.75452	1.66946e-08	4.84555e-07	CLTB|1212
0.525283	7.00496	1.68195e-08	4.87473e-07	TMEM167A|153339
0.617823	9.32624	1.6867e-08	4.88139e-07	HLA-C|3107
1.19289	1.92447	1.69419e-08	4.89597e-07	ADORA3|140
0.495199	4.11038	1.69701e-08	4.89702e-07	LSM10|84967
1.02987	9.46111	1.74989e-08	5.04231e-07	GRN|2896
0.391857	7.92147	1.75418e-08	5.04737e-07	CAPZB|832
-0.508021	5.0487	1.75807e-08	5.04737e-07	PPAT|5471
-0.513386	3.84861	1.75924e-08	5.04737e-07	ZNF17|7565
-0.929321	5.00027	1.76386e-08	5.05336e-07	SYNJ2|8871
0.328483	5.16293	1.7765e-08	5.08226e-07	VTI1B|10490
-0.991492	4.06145	1.80238e-08	5.14119e-07	GPR174|84636
-1.61825	4.59448	1.80263e-08	5.14119e-07	PTPRS|5802
2.05578	-1.06429	1.80483e-08	5.14119e-07	GPR25|2848
-0.510959	3.3017	1.82089e-08	5.17952e-07	ZNF420|147923
0.756196	7.21827	1.82895e-08	5.19505e-07	SOD2|6648
-0.637635	3.14481	1.86985e-08	5.30148e-07	ZNF280B|140883
0.485248	6.1875	1.87174e-08	5.30148e-07	TMEM8A|58986
3.93218	-2.28719	1.89158e-08	5.35009e-07	TDRD5|163589
-0.371876	5.73221	1.91349e-08	5.4044e-07	DCAF17|80067
0.663672	4.98655	1.91991e-08	5.41485e-07	NCEH1|57552
4.51441	-2.34528	1.95195e-08	5.49466e-07	LPPR1|54886
0.858638	6.07328	1.95372e-08	5.49466e-07	C9orf72|203228
0.726591	6.63144	1.9693e-08	5.53069e-07	ARHGAP26|23092
2.25987	2.26294	1.97848e-08	5.54864e-07	SASH1|23328
-0.454749	5.4096	1.99621e-08	5.59051e-07	ZNF548|147694
0.625326	7.09006	2.02359e-08	5.65924e-07	GRINA|2907
0.772468	2.57558	2.03433e-08	5.67441e-07	ABHD11|83451
0.7156	8.93448	2.0347e-08	5.67441e-07	IQGAP1|8826
-0.630459	1.14578	2.0571e-08	5.72885e-07	DLEU2L|79469
0.410566	4.83735	2.12393e-08	5.90671e-07	CCDC22|28952
-0.433761	5.22571	2.16998e-08	6.02639e-07	CCDC76|54482
-0.575691	3.51905	2.17998e-08	6.04572e-07	ZNF749|388567
-3.33024	-2.10883	2.18987e-08	6.06473e-07	TMEFF2|23671
-0.43287	5.34925	2.20502e-08	6.0982e-07	C1orf107|27042
-0.541333	5.11771	2.27924e-08	6.29475e-07	WDR52|55779
-1.14945	0.611828	2.29393e-08	6.32654e-07	TMEFF1|8577
1.9222	2.35393	2.2994e-08	6.33288e-07	HTR7|3363
-3.5331	-0.56948	2.32437e-08	6.39281e-07	GABRA2|2555
0.411228	7.08042	2.34693e-08	6.44597e-07	TNIP1|10318
-2.23856	1.62874	2.35719e-08	6.46411e-07	LOC284551|284551
0.526417	4.91772	2.36001e-08	6.46411e-07	PCTP|58488
-0.62554	4.04209	2.38495e-08	6.52345e-07	ZNF10|7556
0.364807	5.46804	2.39528e-08	6.53801e-07	COPS7A|50813
1.02374	6.13713	2.39683e-08	6.53801e-07	ZNF385A|25946
-0.513568	4.61925	2.40225e-08	6.54383e-07	PTPN4|5775
1.98293	0.983519	2.41281e-08	6.56364e-07	TMTC1|83857
0.523149	6.62822	2.49903e-08	6.78893e-07	NAGK|55577
0.703533	8.38786	2.51881e-08	6.83336e-07	CTSA|5476
4.49278	-0.704127	2.53536e-08	6.8689e-07	PCDH15|65217
-1.46091	4.2147	2.58618e-08	6.99707e-07	MDGA1|266727
-2.06441	1.63654	2.60234e-08	7.03126e-07	SLC16A2|6567
-0.435923	6.34693	2.62088e-08	7.07175e-07	LANCL1|10314
2.41829	-0.0654001	2.65177e-08	7.14545e-07	ANKRD34B|340120
0.414331	3.64429	2.65985e-08	7.15755e-07	LOC729991|729991
1.64058	5.43842	2.72187e-08	7.31458e-07	CLEC7A|64581
-0.412558	7.41855	2.73359e-08	7.33617e-07	ATP2C1|27032
0.390726	6.72927	2.75437e-08	7.38202e-07	GMFG|9535
-0.718885	2.7621	2.78652e-08	7.45815e-07	IFT81|28981
-2.25745	-1.19008	2.85859e-08	7.6408e-07	PCDHB11|56125
1.79599	-1.26507	2.88518e-08	7.70155e-07	OR52K1|390036
-1.51483	0.63499	3.03117e-08	8.08041e-07	DUSP4|1846
0.426242	5.11761	3.05528e-08	8.13051e-07	NEU1|4758
0.702823	1.93496	3.05811e-08	8.13051e-07	DPRXP4|503645
-0.2485	7.04541	3.10629e-08	8.24758e-07	FOXJ3|22887
0.439421	4.20932	3.15506e-08	8.36595e-07	WIBG|84305
0.604878	7.39161	3.27966e-08	8.68478e-07	METTL9|51108
3.66429	-2.44545	3.39536e-08	8.97923e-07	FAM135B|51059
2.89029	0.411733	3.46527e-08	9.15198e-07	MAOB|4129
1.64709	5.83886	3.49356e-08	9.21449e-07	LRRK2|120892
0.795058	4.25023	3.54687e-08	9.34276e-07	CBR1|873
0.793255	4.72445	3.70457e-08	9.73828e-07	GPR132|29933
1.35051	0.12852	3.7068e-08	9.73828e-07	HIST2H2AC|8338
0.379388	9.41791	3.75154e-08	9.84025e-07	RHOA|387
2.11251	1.10909	3.75548e-08	9.84025e-07	IL10|3586
-0.516209	3.83436	3.83318e-08	1.00307e-06	ANKRD46|157567
0.579821	6.78972	3.85528e-08	1.00753e-06	CD55|1604
-2.58601	-2.23532	3.95668e-08	1.03267e-06	PPP4R4|57718
1.19099	4.83145	3.96576e-08	1.03369e-06	SGSH|6448
0.743978	5.8772	4.00449e-08	1.04242e-06	FLOT1|10211
-0.521586	4.62487	4.01006e-08	1.04251e-06	ZNF92|168374
-0.422584	6.14892	4.0351e-08	1.04766e-06	FGFR1OP2|26127
1.11406	0.311449	4.06045e-08	1.05286e-06	STX1A|6804
0.649228	6.56879	4.08156e-08	1.05697e-06	PITPNM1|9600
-0.300282	5.43369	4.09745e-08	1.05923e-06	GPR89A|653519
3.00061	-0.26855	4.10091e-08	1.05923e-06	NKAIN1|79570
0.573742	5.75708	4.11134e-08	1.06055e-06	SLCO3A1|28232
0.534666	7.00204	4.17505e-08	1.07559e-06	GPSM3|63940
-0.612349	2.16446	4.21731e-08	1.08507e-06	PHOSPHO2|493911
0.535777	5.24329	4.25614e-08	1.09365e-06	GIYD2|79008
1.62156	5.47957	4.27848e-08	1.09798e-06	FN1|2335
-0.582305	4.16062	4.32073e-08	1.10739e-06	ZNF627|199692
0.494624	9.61757	4.33144e-08	1.10872e-06	PFN1|5216
0.814535	6.2334	4.37807e-08	1.11921e-06	NLRP3|114548
0.994428	7.19261	4.43786e-08	1.13305e-06	TMEM170B|100113407
0.456595	5.8754	4.46973e-08	1.13972e-06	GLA|2717
1.01344	4.06203	4.52523e-08	1.1524e-06	MAP3K6|9064
-0.423924	4.45905	4.59214e-08	1.16795e-06	RFXAP|5994
3.37053	0.277971	4.60677e-08	1.17018e-06	RASAL1|8437
-3.0912	1.7299	4.61751e-08	1.17141e-06	EDIL3|10085
1.53511	0.95576	4.67033e-08	1.18331e-06	RAB39|54734
0.486131	7.4046	4.68787e-08	1.18625e-06	AGFG1|3267
0.487271	6.14192	4.86118e-08	1.22854e-06	TRAPPC1|58485
-0.424624	3.87913	4.89779e-08	1.23623e-06	ZKSCAN2|342357
3.11629	-2.94939	4.92888e-08	1.24203e-06	ARSF|416
-2.97779	0.578575	4.93325e-08	1.24203e-06	CCL1|6346
-0.526117	7.43353	4.94225e-08	1.24273e-06	TARBP1|6894
0.774376	5.09401	5.05301e-08	1.26776e-06	NFKB2|4791
-0.402554	5.01967	5.05869e-08	1.26776e-06	PPAPDC1B|84513
1.38344	0.758933	5.06087e-08	1.26776e-06	CATSPER1|117144
0.532807	7.54893	5.10301e-08	1.27671e-06	FBXL5|26234
-0.895109	3.84624	5.28358e-08	1.32023e-06	MLLT11|10962
0.419247	4.80755	5.29097e-08	1.32042e-06	SPRYD3|84926
1.0671	1.81286	5.3823e-08	1.34154e-06	FAM151B|167555
-2.19066	2.8824	5.41628e-08	1.34782e-06	LUM|4060
0.65655	7.78489	5.42101e-08	1.34782e-06	HIPK2|28996
-0.753721	0.950988	5.44259e-08	1.3515e-06	ZNF442|79973
-0.561446	3.82526	5.45652e-08	1.35327e-06	C1QTNF3|114899
0.707916	4.4418	5.50377e-08	1.36308e-06	SGTB|54557
-0.436855	5.38252	5.50974e-08	1.36308e-06	ZFP62|643836
0.38753	5.93012	5.60265e-08	1.38435e-06	USF1|7391
0.576406	6.4265	5.61606e-08	1.38594e-06	RGS19|10287
-0.40103	5.52717	5.74543e-08	1.41612e-06	CCDC52|152185
-0.387797	7.6535	5.77914e-08	1.42113e-06	TIA1|7072
-0.525217	5.03582	5.78004e-08	1.42113e-06	ZNF260|339324
-2.08089	-1.37382	5.96777e-08	1.46549e-06	PCDHB12|56124
0.992616	1.41554	6.00094e-08	1.47182e-06	GPER|2852
0.363013	6.23487	6.05862e-08	1.48414e-06	NECAP2|55707
-3.37697	-2.09019	6.07003e-08	1.48511e-06	HOXC10|3226
0.385009	4.5982	6.09033e-08	1.48825e-06	SNF8|11267
0.50354	8.04037	6.1332e-08	1.49689e-06	ZFAND5|7763
0.854568	9.00791	6.17856e-08	1.50612e-06	PLEC|5339
-0.664092	3.7013	6.21925e-08	1.51419e-06	ZNF660|285349
1.38612	0.624437	6.28604e-08	1.52858e-06	PLAT|5327
-0.433231	4.88417	6.32549e-08	1.5363e-06	RTTN|25914
1.56897	5.11927	6.35476e-08	1.54153e-06	VNN2|8875
-0.654928	4.21657	6.37089e-08	1.54357e-06	ZNF85|7639
0.539867	6.79356	6.3921e-08	1.54683e-06	ATP6V0B|533
-0.960561	4.02859	6.40489e-08	1.54804e-06	C12orf75|387882
0.47751	9.64303	6.41931e-08	1.54965e-06	CFL1|1072
1.40882	2.3769	6.43447e-08	1.55143e-06	LY96|23643
-4.87144	-2.29815	6.44733e-08	1.55265e-06	KC6|641516
1.12944	4.92573	6.61883e-08	1.59203e-06	SIGLEC14|100049587
0.542435	5.96307	6.62937e-08	1.59265e-06	ACER3|55331
-0.494132	4.16277	6.64046e-08	1.59339e-06	PEX3|8504
1.79712	2.69114	6.73531e-08	1.61262e-06	ASGR2|433
-0.576765	5.38147	6.73677e-08	1.61262e-06	MKL2|57496
1.22687	4.47356	6.77908e-08	1.6208e-06	COL9A2|1298
-0.46333	5.3853	6.81413e-08	1.62723e-06	ZNF776|284309
-0.386511	5.18078	6.94228e-08	1.65585e-06	NFYB|4801
1.39968	8.87341	7.16958e-08	1.70802e-06	CYBB|1536
2.22572	3.89708	7.22553e-08	1.7193e-06	PRLR|5618
0.879181	2.86897	7.24322e-08	1.72145e-06	BMP8B|656
2.06704	4.06003	7.35235e-08	1.74531e-06	C1QC|714
0.87102	3.41946	7.38626e-08	1.75127e-06	BEST1|7439
0.465989	7.3892	7.43083e-08	1.75675e-06	CSK|1445
1.02788	2.83721	7.43209e-08	1.75675e-06	PLCD3|113026
0.296596	6.24974	7.43579e-08	1.75675e-06	PSMD4|5710
-0.827156	3.96158	7.46783e-08	1.76019e-06	ZNF681|148213
0.322404	6.25862	7.46801e-08	1.76019e-06	EXOC3|11336
1.30278	5.08019	7.53735e-08	1.77444e-06	P2RY13|53829
-0.42026	5.75089	7.66646e-08	1.8027e-06	TEX10|54881
2.51187	-0.0534981	7.74728e-08	1.81956e-06	TRPV4|59341
1.50642	-0.721613	7.76574e-08	1.82175e-06	CABP4|57010
-3.3222	-2.08135	7.90425e-08	1.85206e-06	TRPC4|7223
-0.461251	4.41803	7.91381e-08	1.85213e-06	CCDC41|51134
1.30448	4.93098	8.00888e-08	1.87218e-06	GIMAP8|155038
1.96971	-1.16127	8.02678e-08	1.87417e-06	C1orf161|126868
0.739413	8.06108	8.11874e-08	1.8926e-06	FOSL2|2355
0.631243	8.98633	8.12468e-08	1.8926e-06	MYADM|91663
-0.382123	5.67569	8.15125e-08	1.89657e-06	FAM179B|23116
-0.684081	2.7841	8.28291e-08	1.92494e-06	GKAP1|80318
2.11844	-1.84727	8.29248e-08	1.92494e-06	VMO1|284013
-2.75609	-1.92859	8.36423e-08	1.93933e-06	B4GALNT1|2583
1.42866	3.48543	8.57296e-08	1.98542e-06	CLEC4A|50856
-0.50853	3.76412	8.59833e-08	1.98899e-06	ZNF543|125919
0.881548	4.95067	8.84161e-08	2.04289e-06	PLB1|151056
0.49568	3.45668	8.96631e-08	2.06706e-06	C17orf59|54785
1.10079	4.6774	8.96693e-08	2.06706e-06	MARCH1|55016
-0.943257	1.76649	9.03967e-08	2.08142e-06	GPC2|221914
4.01394	-2.2442	9.05819e-08	2.08328e-06	MT1H|4496
-3.63311	-1.73374	9.10669e-08	2.09202e-06	SLC7A3|84889
0.892119	5.02452	9.15091e-08	2.09965e-06	TBC1D8|11138
0.426401	5.70648	9.16095e-08	2.09965e-06	TOLLIP|54472
0.679041	8.75344	9.251e-08	2.11785e-06	EVI2B|2124
0.390318	7.41956	9.38244e-08	2.14548e-06	CFLAR|8837
-2.84357	0.553658	9.47693e-08	2.16385e-06	NTRK3|4916
0.851593	3.71695	9.48449e-08	2.16385e-06	LOC653653|653653
-0.729019	5.97324	9.5031e-08	2.16562e-06	ABI2|10152
-0.412869	5.41314	9.55741e-08	2.17551e-06	EHBP1|23301
-0.366913	5.26623	9.5811e-08	2.17842e-06	C17orf80|55028
0.643056	5.29598	9.65828e-08	2.19346e-06	CSTB|1476
0.66389	4.59858	9.74814e-08	2.21094e-06	SLC26A6|65010
-0.570449	3.90552	9.75741e-08	2.21094e-06	ZNF616|90317
0.759889	6.97305	9.79696e-08	2.21738e-06	DKFZp761E198|91056
0.42445	4.36239	9.91521e-08	2.24097e-06	CYB561D2|11068
-5.0995	1.356	9.927e-08	2.24097e-06	FOXF2|2295
0.422823	6.11866	9.94226e-08	2.24097e-06	C16orf57|79650
0.963448	6.63995	9.94614e-08	2.24097e-06	FCGRT|2217
4.4726	-2.5235	1.00311e-07	2.25663e-06	MAGEA1|4100
0.561131	5.97296	1.00485e-07	2.25663e-06	PEA15|8682
-0.414699	7.26206	1.0059e-07	2.25663e-06	MYST4|23522
0.41562	7.10219	1.00625e-07	2.25663e-06	RAB5C|5878
0.271414	5.9773	1.00722e-07	2.25663e-06	TINF2|26277
-0.690974	2.3336	1.01335e-07	2.26542e-06	ZNF30|90075
-0.399032	5.05253	1.01342e-07	2.26542e-06	ZNF510|22869
0.384667	4.47803	1.01797e-07	2.27305e-06	PMVK|10654
0.406511	6.31636	1.02489e-07	2.28595e-06	VAMP3|9341
2.77684	-2.23713	1.05265e-07	2.34523e-06	CD207|50489
0.391669	6.77349	1.06077e-07	2.36068e-06	EIF3K|27335
-0.54031	3.37631	1.06706e-07	2.37067e-06	ZNF519|162655
1.32042	0.359903	1.06763e-07	2.37067e-06	ANKRD55|79722
0.52259	7.79363	1.07173e-07	2.37713e-06	ARPC5|10092
-0.492628	5.87967	1.07837e-07	2.38796e-06	CEP290|80184
0.529879	4.65272	1.07901e-07	2.38796e-06	NAGPA|51172
0.423572	6.92488	1.08862e-07	2.40655e-06	ATP6V0E1|8992
-0.345098	6.2537	1.09287e-07	2.41326e-06	ZZZ3|26009
-0.634795	3.27766	1.10563e-07	2.43875e-06	ZFP82|284406
0.437785	5.08997	1.1245e-07	2.47762e-06	BAK1|578
0.69468	5.36218	1.13092e-07	2.48902e-06	UBE2D1|7321
-0.388346	6.72523	1.13766e-07	2.50109e-06	TNKS|8658
0.399913	6.10859	1.1476e-07	2.52018e-06	EAF1|85403
-0.689515	2.14661	1.15901e-07	2.54243e-06	CCDC62|84660
0.722027	4.77145	1.16942e-07	2.56113e-06	ALDH4A1|8659
1.19497	-0.618254	1.1701e-07	2.56113e-06	SLC12A8|84561
-0.652078	1.30878	1.18048e-07	2.58101e-06	PDZK1P1|728939
0.289245	7.51835	1.18289e-07	2.58345e-06	NPLOC4|55666
0.881192	6.32751	1.18809e-07	2.59197e-06	AP1S2|8905
-1.06218	1.45856	1.18943e-07	2.59205e-06	RSPH4A|345895
0.563043	10.85	1.19514e-07	2.60165e-06	LCP1|3936
0.333962	6.63989	1.24442e-07	2.70598e-06	RAB1A|5861
0.447265	6.99627	1.2599e-07	2.73665e-06	SHISA5|51246
-0.528741	3.15219	1.26198e-07	2.73819e-06	ZNF836|162962
0.551506	6.83347	1.27507e-07	2.76358e-06	GUSB|2990
-0.472994	4.6893	1.27899e-07	2.76906e-06	ZFP14|57677
-0.562567	1.80813	1.2836e-07	2.77047e-06	LOC100131691|100131691
-0.574263	5.76412	1.28368e-07	2.77047e-06	ZNF507|22847
1.65057	3.28769	1.28381e-07	2.77047e-06	CACNA2D2|9254
0.864066	6.50993	1.28826e-07	2.77708e-06	DPYD|1806
1.11446	4.30131	1.2948e-07	2.78816e-06	C19orf38|255809
0.498622	4.83831	1.2988e-07	2.79376e-06	TOR2A|27433
-4.6689	-0.8715	1.30608e-07	2.80639e-06	FOXF1|2294
0.379839	5.38233	1.30767e-07	2.80677e-06	TMEM189|387521
-1.94895	-1.83815	1.3097e-07	2.80812e-06	OTX1|5013
0.872182	4.47805	1.3197e-07	2.82651e-06	ITSN1|6453
1.17824	3.02935	1.32612e-07	2.83722e-06	PPFIBP2|8495
-0.576968	2.11795	1.3498e-07	2.88479e-06	ZNF670|93474
0.746579	11.5981	1.35302e-07	2.88578e-06	AHNAK|79026
-1.2343	0.547708	1.35316e-07	2.88578e-06	DBNDD1|79007
0.78486	5.68353	1.35814e-07	2.8933e-06	NAIP|4671
0.418789	7.26218	1.37317e-07	2.92219e-06	RAB1B|81876
-0.317198	7.21713	1.38613e-07	2.94664e-06	ZBED4|9889
1.5604	1.6152	1.38789e-07	2.94723e-06	ZNF703|80139
-0.762385	2.37291	1.39949e-07	2.96633e-06	BEND5|79656
-0.737379	6.2345	1.39986e-07	2.96633e-06	C21orf91|54149
-0.618404	2.26982	1.40179e-07	2.96728e-06	LNX1|84708
-0.632286	2.3167	1.40974e-07	2.98094e-06	C14orf45|80127
0.707438	5.35241	1.42597e-07	3.01206e-06	MCTP1|79772
0.56881	3.02783	1.43337e-07	3.02448e-06	MPV17L2|84769
0.404668	5.76191	1.44894e-07	3.05412e-06	GPS2|2874
0.507351	5.17653	1.4652e-07	3.08511e-06	RNF19B|127544
0.340087	6.7908	1.47484e-07	3.10214e-06	SLC35A4|113829
4.32156	-2.31769	1.49555e-07	3.14239e-06	NOS1|4842
1.156	5.64752	1.51907e-07	3.1858e-06	OSCAR|126014
0.375813	7.88449	1.5194e-07	3.1858e-06	GRB2|2885
0.437193	7.32257	1.52626e-07	3.19681e-06	COX4I1|1327
0.47153	5.56292	1.53435e-07	3.21037e-06	PRDX5|25824
0.46313	4.72875	1.53662e-07	3.21177e-06	ETFB|2109
-0.293397	7.62621	1.55102e-07	3.23847e-06	ADNP|23394
0.602854	9.93738	1.55627e-07	3.24602e-06	TMSL3|7117
-0.644547	3.45436	1.55896e-07	3.24823e-06	STXBP4|252983
0.509321	4.55295	1.57867e-07	3.28588e-06	C16orf7|9605
0.864335	4.04753	1.58476e-07	3.29231e-06	IL12RB1|3594
-0.358464	5.52723	1.58507e-07	3.29231e-06	MTMR1|8776
-1.45557	1.63221	1.58671e-07	3.29231e-06	DKFZP434L187|26082
-0.697653	0.441874	1.58997e-07	3.29564e-06	FLJ37201|283011
-0.498818	6.8092	1.59894e-07	3.31078e-06	HCG18|414777
0.503016	7.06702	1.60329e-07	3.31635e-06	WAS|7454
1.6113	2.78283	1.60759e-07	3.3218e-06	ABCC3|8714
0.524181	10.0003	1.61374e-07	3.33106e-06	UBC|7316
1.51341	-1.75317	1.61898e-07	3.33841e-06	C2orf58|285154
-3.04071	-2.53191	1.62707e-07	3.35164e-06	HOXC9|3225
-0.837465	2.52259	1.63152e-07	3.35734e-06	ZNF540|163255
-2.67727	-1.02862	1.63803e-07	3.36325e-06	COL21A1|81578
0.334992	6.23326	1.63855e-07	3.36325e-06	ATP6V1E1|529
0.385475	6.36935	1.63946e-07	3.36325e-06	MTCH1|23787
-0.359069	4.82815	1.64156e-07	3.36411e-06	NAA30|122830
0.535542	5.83966	1.65081e-07	3.37958e-06	C9orf167|54863
-0.399833	5.67225	1.65435e-07	3.38335e-06	C12orf11|55726
-0.597374	3.04363	1.658e-07	3.38734e-06	ZNF443|10224
-0.414373	6.87145	1.65972e-07	3.38739e-06	ATP6V0A2|23545
0.403299	4.79349	1.66146e-07	3.38748e-06	RNF181|51255
-0.601849	4.73715	1.67359e-07	3.40871e-06	ZNF253|56242
-2.62429	-0.156014	1.68531e-07	3.42909e-06	GLP1R|2740
1.57679	1.29763	1.69376e-07	3.44276e-06	SIGLEC11|114132
0.966105	5.26928	1.71243e-07	3.47444e-06	BST1|683
-0.489604	3.85248	1.71282e-07	3.47444e-06	ZNF345|25850
0.364486	8.02529	1.7479e-07	3.54198e-06	CAPZA1|829
-0.44243	5.63079	1.75894e-07	3.56074e-06	CASD1|64921
0.517253	7.53885	1.77093e-07	3.58137e-06	ASAH1|427
0.349399	5.58418	1.77444e-07	3.58483e-06	PSMC4|5704
1.14268	2.10518	1.77965e-07	3.59137e-06	CAMSAP1L1|23271
0.980258	0.016261	1.78285e-07	3.59137e-06	OSGIN1|29948
0.656003	4.30795	1.78308e-07	3.59137e-06	TMEM63B|55362
0.670116	7.24067	1.78584e-07	3.59331e-06	TTYH3|80727
0.452193	5.97315	1.79464e-07	3.60736e-06	PSME2|5721
2.03317	0.945809	1.80912e-07	3.63281e-06	ADAMTS5|11096
-0.534059	4.40015	1.81403e-07	3.63785e-06	ZNF566|84924
-0.482326	3.10934	1.81578e-07	3.63785e-06	ZNF419|79744
-1.07416	1.87944	1.8171e-07	3.63785e-06	MYOM2|9172
1.214	5.14082	1.82691e-07	3.65089e-06	TCN2|6948
0.626347	4.65302	1.82728e-07	3.65089e-06	SRXN1|140809
0.557713	10.3579	1.84888e-07	3.69036e-06	LAPTM5|7805
-0.51875	9.68732	1.87397e-07	3.7367e-06	RUNX1|861
1.54876	4.21128	1.89438e-07	3.77363e-06	CDA|978
0.628013	5.46405	1.91022e-07	3.80137e-06	OSBPL11|114885
-0.626917	3.41208	1.916e-07	3.80907e-06	ZNF571|51276
-0.53028	5.31266	1.92799e-07	3.8291e-06	ZNF320|162967
3.85611	0.474113	1.94838e-07	3.86574e-06	EMX2|2018
-0.980947	4.3349	1.95111e-07	3.86732e-06	ABCG1|9619
0.614532	0.359395	1.96498e-07	3.88999e-06	C15orf34|80072
1.63263	3.73563	1.96645e-07	3.88999e-06	RYR3|6263
2.42365	1.91174	1.9703e-07	3.89374e-06	RPH3A|22895
1.84521	0.512219	1.9841e-07	3.91712e-06	C1orf95|375057
0.314515	9.63365	2.00816e-07	3.95818e-06	TPM3|7170
-0.496868	4.20554	2.00887e-07	3.95818e-06	FANCF|2188
-2.0531	0.0228235	2.02876e-07	3.99343e-06	GNG4|2786
-1.03211	1.99818	2.03266e-07	3.99717e-06	SCUBE3|222663
1.46604	7.05891	2.03474e-07	3.99732e-06	MS4A6A|64231
-0.449603	5.03604	2.03677e-07	3.99736e-06	C12orf24|29902
-0.433393	5.34629	2.06049e-07	4.03677e-06	ZNF397OS|100101467
0.348991	7.39135	2.0609e-07	4.03677e-06	PLEKHB2|55041
2.22433	-0.331454	2.08608e-07	4.08209e-06	PRSS1|5644
-0.397202	5.25138	2.10147e-07	4.10816e-06	C11orf54|28970
-0.835971	4.95996	2.10756e-07	4.11603e-06	ATP1B1|481
0.321526	4.78936	2.1144e-07	4.12535e-06	PSMD9|5715
0.644797	5.23606	2.1213e-07	4.13478e-06	DPEP2|64174
1.74244	-1.82237	2.14119e-07	4.16946e-06	GUCY2C|2984
-0.555104	4.21787	2.14883e-07	4.18026e-06	ZNF93|81931
0.516814	6.317	2.17159e-07	4.22041e-06	EPN1|29924
-1.45189	1.40406	2.20064e-07	4.27271e-06	SYDE1|85360
0.481278	7.81408	2.21617e-07	4.29659e-06	FERMT3|83706
0.803545	2.79362	2.21725e-07	4.29659e-06	GRIN2C|2905
0.463821	6.86788	2.22072e-07	4.29914e-06	CAPZA2|830
-1.06918	0.518113	2.22527e-07	4.30378e-06	ZNF876P|642280
0.397397	4.77089	2.24359e-07	4.335e-06	MRPL28|10573
-0.650691	5.0858	2.2802e-07	4.40146e-06	C11orf95|65998
0.269056	7.05717	2.29895e-07	4.43336e-06	TM9SF4|9777
1.67695	0.254171	2.31107e-07	4.45243e-06	TSPAN15|23555
-0.523724	3.7012	2.32102e-07	4.4673e-06	SUPT3H|8464
0.56604	10.0046	2.32858e-07	4.47751e-06	APLP2|334
-0.542333	6.00774	2.334e-07	4.48362e-06	ZNF84|7637
-0.952811	1.93752	2.35142e-07	4.51273e-06	TMSB15B|286527
0.519352	6.27107	2.37073e-07	4.54542e-06	LPCAT1|79888
0.859392	6.58144	2.3788e-07	4.5565e-06	RASGRP4|115727
-0.404871	4.3878	2.39131e-07	4.57608e-06	TMEM68|137695
0.426582	5.18282	2.39852e-07	4.58547e-06	SPPL2A|84888
0.498916	4.12067	2.40734e-07	4.59794e-06	NFKBIB|4793
-0.537622	4.155	2.43016e-07	4.63707e-06	ZNF124|7678
0.31186	8.50324	2.4339e-07	4.63978e-06	PCBP1|5093
-2.44603	-2.08463	2.4445e-07	4.65553e-06	SLC38A3|10991
0.678549	6.32486	2.45229e-07	4.66457e-06	SLC12A9|56996
-0.335383	7.19484	2.45558e-07	4.66457e-06	CHD6|84181
0.358585	6.60463	2.45627e-07	4.66457e-06	AP1M1|8907
0.410414	7.59315	2.4591e-07	4.66551e-06	TYK2|7297
-0.556753	3.52601	2.46685e-07	4.67369e-06	PDP2|57546
-0.489502	3.69092	2.4681e-07	4.67369e-06	TASP1|55617
0.650215	3.84208	2.47446e-07	4.68129e-06	HDHD1A|8226
1.67024	-1.18929	2.48365e-07	4.69421e-06	GALNTL6|442117
-2.11144	-0.505087	2.49024e-07	4.70222e-06	SEMA3D|223117
1.21412	7.57338	2.49806e-07	4.71251e-06	CD93|22918
0.512207	5.28609	2.51088e-07	4.73222e-06	PQLC3|130814
-0.511221	6.12227	2.55513e-07	4.81108e-06	ZNF506|440515
0.495743	5.49762	2.58774e-07	4.86788e-06	DEF8|54849
1.03608	3.95089	2.61062e-07	4.9063e-06	SLC2A6|11182
0.662406	3.55168	2.62795e-07	4.9342e-06	MOSPD3|64598
2.11714	-1.26626	2.64455e-07	4.96071e-06	CPE|1363
-0.54201	4.51279	2.64726e-07	4.96112e-06	TMEM220|388335
-0.653164	4.64876	2.67468e-07	5.0078e-06	TMEM64|169200
1.31182	1.04822	2.68981e-07	5.0314e-06	SHE|126669
-0.742886	2.33237	2.69643e-07	5.03906e-06	FAM57A|79850
-0.319111	5.44396	2.71158e-07	5.06264e-06	UBA5|79876
0.363965	5.2124	2.72965e-07	5.0916e-06	VPS25|84313
0.979022	5.03359	2.73371e-07	5.09442e-06	OAS1|4938
-0.394549	4.51789	2.75437e-07	5.12813e-06	CLUAP1|23059
1.31471	6.43445	2.77107e-07	5.15064e-06	KLF4|9314
1.60374	4.96242	2.77163e-07	5.15064e-06	MEFV|4210
0.839888	2.47923	2.7788e-07	5.15915e-06	SH2B2|10603
-0.65914	10.1561	2.82419e-07	5.23854e-06	CDK6|1021
3.83496	-2.51118	2.82937e-07	5.24328e-06	KIAA1210|57481
-0.794049	8.51192	2.8458e-07	5.26882e-06	CCND2|894
-2.06459	0.916932	2.84932e-07	5.27045e-06	SEMA5A|9037
1.74546	1.17986	2.88126e-07	5.32458e-06	FEZ1|9638
-1.47222	0.503887	2.89678e-07	5.34379e-06	FAM101A|144347
0.285911	5.08836	2.89701e-07	5.34379e-06	CHMP4A|29082
1.53602	1.68145	2.90898e-07	5.36092e-06	PLXNB3|5365
-0.974065	1.12091	2.93581e-07	5.40536e-06	ZCCHC18|644353
2.08987	-1.53515	2.9619e-07	5.44501e-06	CYP19A1|1588
0.557799	6.92601	2.96529e-07	5.44501e-06	ADAM15|8751
0.573291	3.99889	2.96553e-07	5.44501e-06	LSMD1|84316
0.457059	5.91808	2.9886e-07	5.48231e-06	AKIRIN2|55122
1.3488	5.32168	3.01686e-07	5.52905e-06	CD86|942
0.372915	5.56246	3.03069e-07	5.54557e-06	SIRT2|22933
0.364614	5.30954	3.03143e-07	5.54557e-06	FIG4|9896
0.699348	5.93834	3.05755e-07	5.58822e-06	BST2|684
0.625676	4.87852	3.07595e-07	5.61672e-06	TRAPPC5|126003
0.271147	6.20179	3.1167e-07	5.6859e-06	FAM32A|26017
0.961897	4.41856	3.16123e-07	5.76187e-06	IQSEC2|23096
-3.09899	-1.85184	3.17051e-07	5.77351e-06	C6orf138|442213
0.3259	6.40048	3.18814e-07	5.80032e-06	GBA2|57704
-0.628826	2.25764	3.20101e-07	5.81842e-06	C5orf54|63920
0.468295	3.84393	3.20563e-07	5.82151e-06	NDUFS6|4726
-1.91819	-0.472262	3.24158e-07	5.88145e-06	PCDHB9|56127
0.333503	5.76824	3.25135e-07	5.89382e-06	KLHL18|23276
-3.06352	-1.32942	3.27348e-07	5.92696e-06	CYP27C1|339761
0.957891	5.51035	3.27558e-07	5.92696e-06	TNFSF12-TNFSF13|407977
0.450922	4.88245	3.28534e-07	5.93922e-06	UQCR11|10975
0.721994	1.99134	3.29304e-07	5.94776e-06	MGC16025|85009
0.41523	6.60072	3.2982e-07	5.95168e-06	SEC23B|10483
-0.722895	4.72665	3.32205e-07	5.9893e-06	NFATC2|4773
-0.323423	5.88739	3.37807e-07	6.0848e-06	VEZT|55591
0.590427	6.64462	3.38363e-07	6.08931e-06	LRPAP1|4043
0.88904	7.21519	3.40413e-07	6.12069e-06	IL17RA|23765
1.8469	2.38748	3.43329e-07	6.16755e-06	IL5RA|3568
-0.481798	2.98615	3.47265e-07	6.23263e-06	ARSK|153642
-0.588059	1.37123	3.4884e-07	6.25528e-06	FHOD3|80206
-0.567781	2.4109	3.5344e-07	6.32692e-06	ZNF57|126295
-0.474226	3.97245	3.53522e-07	6.32692e-06	ZNF615|284370
1.32846	3.07197	3.53787e-07	6.32692e-06	FCGR2B|2213
2.09945	1.8542	3.61071e-07	6.45139e-06	TMEM105|284186
1.35553	2.56274	3.68083e-07	6.56767e-06	RAB11FIP5|26056
0.588903	10.2663	3.68238e-07	6.56767e-06	HLA-B|3106
2.68425	-3.03099	3.68672e-07	6.56954e-06	C12orf77|196415
1.13275	4.71364	3.73953e-07	6.6577e-06	IGSF6|10261
3.08893	-0.523645	3.74304e-07	6.65801e-06	IL22RA2|116379
-2.79942	-2.47308	3.79301e-07	6.73913e-06	KCNA7|3743
-0.37446	5.90518	3.79541e-07	6.73913e-06	TSPYL4|23270
0.725383	5.41356	3.81064e-07	6.76015e-06	ALDH3A2|224
3.45197	-1.0949	3.8244e-07	6.77854e-06	WDR72|256764
-0.584849	2.72349	3.8663e-07	6.84672e-06	ZNF568|374900
0.758957	3.22461	3.87666e-07	6.85896e-06	TPK1|27010
-0.533551	4.3773	3.88888e-07	6.87449e-06	ZNF606|80095
-0.779995	2.75838	3.90243e-07	6.89233e-06	E2F5|1875
-0.411113	8.78286	3.91895e-07	6.91539e-06	TMEM123|114908
0.549282	5.78987	3.92665e-07	6.92258e-06	GLRX|2745
-0.889717	5.71926	3.93617e-07	6.92258e-06	PTK7|5754
0.348993	5.7268	3.93701e-07	6.92258e-06	SLC39A1|27173
0.355453	7.42356	3.93711e-07	6.92258e-06	PPP1CA|5499
-0.384924	4.37911	3.94272e-07	6.92258e-06	NFXL1|152518
0.251187	6.38102	3.94653e-07	6.92258e-06	C20orf43|51507
1.61552	4.8499	3.94733e-07	6.92258e-06	CYP1B1|1545
0.434852	4.56508	3.97767e-07	6.96965e-06	TNIP2|79155
-1.38065	3.55158	4.04627e-07	7.08364e-06	NOG|9241
-0.382749	6.52289	4.06484e-07	7.10991e-06	ZNF664|144348
0.441333	7.85072	4.07544e-07	7.12219e-06	ZFP106|64397
0.993793	0.440737	4.08681e-07	7.13581e-06	FCRLB|127943
0.504233	4.26141	4.09235e-07	7.13924e-06	AURKAIP1|54998
-0.390346	6.32589	4.09618e-07	7.13968e-06	MRE11A|4361
-0.42987	6.21268	4.11286e-07	7.16248e-06	TGIF2|60436
-0.363785	6.7161	4.13064e-07	7.18717e-06	CEP57|9702
-1.57052	1.2987	4.19027e-07	7.28457e-06	SLC29A4|222962
0.377666	5.95083	4.22765e-07	7.33946e-06	MPDU1|9526
0.519742	7.58155	4.22921e-07	7.33946e-06	CCND3|896
-0.742405	4.82162	4.25739e-07	7.38195e-06	RHOH|399
3.35466	-1.48662	4.29768e-07	7.44533e-06	SLC1A6|6511
-0.44062	5.09457	4.3491e-07	7.52786e-06	SP4|6671
0.956055	5.93088	4.36397e-07	7.54706e-06	ID2|3398
0.539543	4.88162	4.44761e-07	7.68504e-06	CNIH4|29097
0.396058	7.80505	4.48779e-07	7.74774e-06	FKBP1A|2280
1.74892	-1.8387	4.49615e-07	7.75547e-06	ULBP2|80328
0.286308	9.49593	4.55003e-07	7.84163e-06	TMBIM6|7009
1.19948	5.06922	4.56359e-07	7.85343e-06	NOD2|64127
0.655856	0.63369	4.56476e-07	7.85343e-06	POTEF|728378
0.890337	2.28631	4.59326e-07	7.89566e-06	IFI27L2|83982
0.935215	1.48758	4.59861e-07	7.89804e-06	SLC35E4|339665
1.15522	7.79163	4.61261e-07	7.91527e-06	MNDA|4332
-0.777811	2.83115	4.65791e-07	7.98613e-06	GAL3ST4|79690
-0.368814	6.26832	4.67401e-07	8.00179e-06	UNC119B|84747
-0.366858	4.88227	4.67507e-07	8.00179e-06	C6orf64|55776
0.387477	8.63739	4.69298e-07	8.02555e-06	DAZAP2|9802
-1.93018	1.02202	4.71696e-07	8.05965e-06	IGDCC4|57722
1.17549	5.71602	4.74169e-07	8.09497e-06	HIST2H2AA3|8337
1.44361	-1.85382	4.75363e-07	8.10842e-06	C2orf62|375307
0.462957	5.11205	4.78834e-07	8.15846e-06	C2CD2L|9854
0.684023	5.81794	4.79115e-07	8.15846e-06	LOC100272216|100272216
-1.88008	0.254587	4.82281e-07	8.20536e-06	MUC16|94025
-0.787555	3.22317	4.86249e-07	8.26582e-06	ANGPT2|285
0.471627	6.10957	4.90239e-07	8.32654e-06	GPX4|2879
0.597639	3.04116	4.95817e-07	8.41411e-06	C6orf1|221491
1.07481	2.16733	4.96573e-07	8.41666e-06	MFSD7|84179
0.269575	6.14213	4.96811e-07	8.41666e-06	C19orf50|79036
1.05089	0.187288	5.04639e-07	8.53484e-06	AMDHD1|144193
-0.512133	4.49304	5.04643e-07	8.53484e-06	ZNF141|7700
2.22433	0.916588	5.05308e-07	8.53885e-06	OSBPL6|114880
0.962936	5.98229	5.06812e-07	8.557e-06	LST1|7940
0.628722	6.11883	5.09721e-07	8.59885e-06	IL4R|3566
-0.672679	3.25199	5.10855e-07	8.61069e-06	ZNF167|55888
0.25413	6.25887	5.15383e-07	8.67968e-06	NDUFS2|4720
1.0962	1.66582	5.27676e-07	8.8792e-06	FAM20A|54757
-0.654394	5.51082	5.31153e-07	8.93018e-06	RRAGD|58528
-1.4201	-2.16824	5.32451e-07	8.94446e-06	KCNK16|83795
-0.722847	5.34336	5.36593e-07	9.00646e-06	ZNF737|100129842
-0.583255	6.82613	5.37175e-07	9.00864e-06	TSC22D1|8848
-1.94404	3.4326	5.37996e-07	9.01482e-06	CHI3L1|1116
-0.645312	3.54729	5.40605e-07	9.05093e-06	PLCXD2|257068
-0.378727	6.11208	5.4259e-07	9.07654e-06	MEX3C|51320
-0.55711	5.30044	5.4342e-07	9.081e-06	ZNF254|9534
-1.25024	0.74608	5.43767e-07	9.081e-06	IL9R|3581
-1.16098	0.923547	5.48326e-07	9.14947e-06	DMC1|11144
2.77427	-1.8313	5.51601e-07	9.19642e-06	CRHR2|1395
-1.25969	1.43378	5.52867e-07	9.20983e-06	ADM2|79924
-2.63506	0.848205	5.56164e-07	9.25702e-06	CNTN1|1272
0.381029	4.78985	5.56683e-07	9.25752e-06	GMPPA|29926
-0.742173	1.52772	5.57122e-07	9.25752e-06	GPRASP2|114928
-0.304897	7.16588	5.5759e-07	9.25758e-06	MSL2|55167
0.407498	6.22559	5.60518e-07	9.29845e-06	MINK1|50488
-0.599102	5.87401	5.71593e-07	9.47428e-06	ZNF544|27300
0.566601	6.65102	5.73391e-07	9.49619e-06	LTB4R|1241
0.522881	3.21966	5.78624e-07	9.5749e-06	FTHL3|2498
0.36186	7.33273	5.80934e-07	9.60516e-06	LCP2|3937
0.524437	4.73235	5.83327e-07	9.63673e-06	MIIP|60672
0.412154	6.82303	5.84924e-07	9.65513e-06	IRAK1|3654
0.348925	4.61129	5.87509e-07	9.68977e-06	STK16|8576
-0.420559	4.99365	5.89646e-07	9.71697e-06	RRP15|51018
1.40941	6.53339	6.0282e-07	9.92587e-06	SORT1|6272
-1.72868	0.0242915	6.09261e-07	1.00237e-05	GPR87|53836
-0.710015	5.40937	6.10736e-07	1.00396e-05	BCL7A|605
0.296055	7.43347	6.11955e-07	1.00514e-05	OXA1L|5018
-0.622953	2.09116	6.12866e-07	1.00581e-05	RAB40B|10966
-0.421509	3.94232	6.17051e-07	1.01184e-05	DNAL1|83544
0.363326	5.03338	6.18074e-07	1.01269e-05	NDUFB10|4716
0.544414	5.30931	6.21203e-07	1.01698e-05	HIGD2A|192286
4.1896	-2.19702	6.24579e-07	1.02167e-05	GABRA1|2554
-0.473911	8.75757	6.25236e-07	1.0219e-05	TTC3|7267
0.338641	6.37097	6.27099e-07	1.02338e-05	PPP2R4|5524
-0.414931	4.57429	6.27166e-07	1.02338e-05	BCKDHB|594
0.36353	7.68669	6.32101e-07	1.03059e-05	CAPN1|823
2.42418	-1.85713	6.33252e-07	1.03092e-05	L1TD1|54596
1.23968	3.82472	6.33337e-07	1.03092e-05	CCR5|1234
4.20923	-2.07648	6.36614e-07	1.03541e-05	ADAMTS19|171019
-0.463205	3.41685	6.37594e-07	1.03615e-05	ZNF773|374928
-0.432581	6.13895	6.51639e-07	1.05812e-05	ZNF770|54989
0.559661	7.91769	6.55961e-07	1.06427e-05	SSH2|85464
0.825458	2.3326	6.57258e-07	1.06551e-05	HIC1|3090
-0.591431	4.82016	6.62829e-07	1.07367e-05	SH3RF1|57630
-0.55976	6.52091	6.65076e-07	1.07643e-05	PKD2|5311
-0.707596	2.88975	6.71125e-07	1.08534e-05	B3GNT1|11041
-1.15557	0.345682	6.7237e-07	1.08647e-05	ESYT3|83850
2.03315	2.98195	6.74416e-07	1.08889e-05	TRPM4|54795
-1.31719	0.850388	6.79952e-07	1.09694e-05	RASGRF1|5923
-0.453738	3.90957	6.82265e-07	1.09979e-05	MCM3APAS|114044
-0.308667	6.41452	6.83689e-07	1.10119e-05	GOPC|57120
2.62808	3.3383	6.95076e-07	1.11819e-05	IL1R2|7850
-0.506788	4.3504	6.95365e-07	1.11819e-05	AKD1|221264
1.22881	6.98163	7.07466e-07	1.13673e-05	NFAM1|150372
-0.376191	6.37791	7.14068e-07	1.14642e-05	STX17|55014
0.821156	3.65408	7.15207e-07	1.14732e-05	ARNTL|406
1.32513	0.108891	7.2311e-07	1.15907e-05	LOC389634|389634
1.42827	3.70762	7.24301e-07	1.16005e-05	S1PR3|1903
-0.385336	6.49651	7.2747e-07	1.16419e-05	SMARCAD1|56916
0.854838	4.68565	7.28332e-07	1.16463e-05	JAZF1|221895
0.546069	8.11933	7.29129e-07	1.16497e-05	RASSF2|9770
0.49133	5.46755	7.33156e-07	1.17047e-05	AGPAT2|10555
2.36617	-0.808145	7.40114e-07	1.18063e-05	CLEC2L|154790
0.554905	3.41759	7.46102e-07	1.18923e-05	SNX8|29886
1.23294	3.00751	7.48892e-07	1.19272e-05	IER3|8870
1.81295	-0.240517	7.5132e-07	1.19564e-05	COPZ2|51226
-1.3231	4.99893	7.57958e-07	1.20524e-05	COBLL1|22837
-0.36582	5.14009	7.61001e-07	1.20884e-05	MDM1|56890
1.67891	2.11073	7.61435e-07	1.20884e-05	VNN3|55350
1.36792	0.403149	7.70539e-07	1.22232e-05	HSPB6|126393
1.55603	0.378071	7.71606e-07	1.22304e-05	OR52K2|119774
-2.90736	-1.53959	7.72845e-07	1.22403e-05	ABCC8|6833
0.89978	2.48784	7.74767e-07	1.2261e-05	SLC2A14|144195
-0.439548	4.76628	7.76268e-07	1.2275e-05	TRDMT1|1787
-4.15544	-2.45792	7.77555e-07	1.22796e-05	SPATA8|145946
-1.81414	-1.70831	7.78147e-07	1.22796e-05	TTLL2|83887
-3.25241	1.57048	7.78403e-07	1.22796e-05	RORB|6096
1.02906	5.93661	7.81496e-07	1.23186e-05	C3AR1|719
-0.419689	4.00543	7.88796e-07	1.24238e-05	ZNF304|57343
-0.452271	5.34741	7.90792e-07	1.24455e-05	ALG10B|144245
0.421928	5.73744	7.91659e-07	1.24493e-05	MAPK3|5595
-0.456813	3.34323	7.92692e-07	1.24557e-05	C9orf30|91283
0.879218	5.7497	7.9696e-07	1.25129e-05	LDLR|3949
1.51365	0.870815	7.98749e-07	1.25311e-05	ATP13A4|84239
0.4002	6.2917	8.01667e-07	1.2567e-05	LPCAT3|10162
1.09149	4.42027	8.03333e-07	1.25832e-05	SLC1A3|6507
-0.663112	1.81703	8.05122e-07	1.26014e-05	ZNF829|374899
-0.632842	1.74241	8.08551e-07	1.26451e-05	FUT2|2524
-0.601596	4.65103	8.11834e-07	1.26865e-05	ZNF772|400720
0.474448	4.925	8.28877e-07	1.29427e-05	TPMT|7172
-0.839211	1.28753	8.31574e-07	1.29746e-05	C6orf225|619208
0.841393	4.17906	8.36595e-07	1.30428e-05	PI4K2A|55361
0.471219	5.15502	8.38309e-07	1.30593e-05	CCDC109A|90550
-1.69555	-1.0232	8.40685e-07	1.30861e-05	DLX1|1745
-0.358352	5.79543	8.5496e-07	1.3291e-05	C22orf29|79680
2.02044	-2.03711	8.55181e-07	1.3291e-05	PCSK9|255738
-0.69485	7.66202	8.60148e-07	1.33577e-05	ABCA2|20
1.09334	0.458382	8.68426e-07	1.34758e-05	CARD14|79092
0.382646	5.61689	8.95024e-07	1.38777e-05	GPR108|56927
0.751963	3.79535	8.98599e-07	1.39224e-05	RENBP|5973
2.72962	-1.7095	9.13771e-07	1.41437e-05	CHST8|64377
1.65923	1.85195	9.14304e-07	1.41437e-05	G0S2|50486
-0.461691	4.49908	9.25018e-07	1.42983e-05	FANCL|55120
0.802055	6.85543	9.27751e-07	1.43295e-05	TRIB1|10221
0.582417	8.70754	9.28941e-07	1.43342e-05	TMSB10|9168
1.33819	4.41455	9.29695e-07	1.43342e-05	IL1RN|3557
1.66726	-0.518568	9.30215e-07	1.43342e-05	ZMYND15|84225
0.47299	5.70793	9.31052e-07	1.4336e-05	FUCA2|2519
-0.507147	9.2645	9.34925e-07	1.43846e-05	CD164|8763
0.460912	5.45235	9.40748e-07	1.4463e-05	CIB1|10519
-2.49805	0.519504	9.56645e-07	1.46961e-05	SLC26A9|115019
-0.451026	3.88469	9.59758e-07	1.47325e-05	C12orf66|144577
-3.05288	-1.93524	9.67632e-07	1.4842e-05	AZGP1|563
3.41294	-2.95786	9.73857e-07	1.4926e-05	HTR2C|3358
0.905482	5.34545	9.84442e-07	1.50766e-05	ECE1|1889
-0.462679	5.68142	9.85885e-07	1.50871e-05	ING5|84289
-1.48655	3.97251	9.9585e-07	1.5228e-05	ATP9A|10079
2.44503	-0.893608	1.00686e-06	1.53844e-05	ROR1|4919
0.444054	6.42753	1.01601e-06	1.55124e-05	CSRP1|1465
0.324394	6.44176	1.0196e-06	1.55553e-05	GTPBP2|54676
0.430527	7.59848	1.02316e-06	1.55978e-05	PFKL|5211
0.588803	7.66432	1.03503e-06	1.57608e-05	LTA4H|4048
0.368825	6.58585	1.03544e-06	1.57608e-05	GLB1|2720
-0.346967	5.92506	1.03966e-06	1.57923e-05	KDSR|2531
-1.4383	4.95442	1.03976e-06	1.57923e-05	MED12L|116931
1.26255	3.93539	1.04094e-06	1.57923e-05	CD101|9398
0.31428	5.7172	1.04126e-06	1.57923e-05	YKT6|10652
1.12512	3.95752	1.04147e-06	1.57923e-05	KCNQ1|3784
1.58852	-2.06773	1.04249e-06	1.57958e-05	MUC12|10071
1.33523	1.82817	1.0446e-06	1.58157e-05	ADM|133
0.672799	8.15574	1.04657e-06	1.58336e-05	FYB|2533
-1.76526	-0.629665	1.04779e-06	1.584e-05	TMPRSS3|64699
-1.60496	-1.73981	1.04981e-06	1.58585e-05	KCNK9|51305
-0.614534	6.13001	1.05871e-06	1.59809e-05	ZNF91|7644
1.01699	4.15892	1.07537e-06	1.62201e-05	C20orf118|140711
-1.65452	1.89292	1.07977e-06	1.62741e-05	PARD3|56288
0.533158	3.6434	1.09493e-06	1.64902e-05	CDK5|1020
-0.97236	0.80877	1.09875e-06	1.65352e-05	ACBD7|414149
-0.455304	4.34507	1.10413e-06	1.66036e-05	ZNF675|171392
0.51206	3.4696	1.10643e-06	1.66257e-05	PPPDE2|27351
-0.401417	4.93144	1.12009e-06	1.68182e-05	BBS1|582
-1.0179	6.02468	1.12404e-06	1.68564e-05	ARHGAP5|394
0.717791	6.16843	1.12432e-06	1.68564e-05	UNC93B1|81622
-4.09023	-2.17454	1.13089e-06	1.69421e-05	SOX11|6664
-1.24889	3.51031	1.13496e-06	1.69778e-05	ZFYVE9|9372
0.406596	7.87858	1.13498e-06	1.69778e-05	MYL12A|10627
3.03204	-3.08641	1.13972e-06	1.7036e-05	NKAIN3|286183
0.466099	6.56536	1.1491e-06	1.71516e-05	COPE|11316
-0.948425	1.63217	1.14917e-06	1.71516e-05	ARMC9|80210
1.50236	-0.565947	1.1505e-06	1.71586e-05	HTRA4|203100
0.34559	4.50041	1.15874e-06	1.72586e-05	SELS|55829
0.404464	6.83581	1.15894e-06	1.72586e-05	SULT1A3|6818
-1.86338	-0.932301	1.16277e-06	1.73027e-05	BCAN|63827
-0.649178	3.31025	1.19281e-06	1.7729e-05	ZNF880|400713
-0.330563	6.02195	1.1932e-06	1.7729e-05	NAB1|4664
0.28598	4.91869	1.19496e-06	1.77419e-05	PANK2|80025
2.84934	-1.50163	1.19877e-06	1.77853e-05	ST6GALNAC5|81849
-0.627323	2.08087	1.21021e-06	1.79418e-05	TBC1D19|55296
0.528254	7.99883	1.213e-06	1.79697e-05	SH3BP2|6452
-0.346593	5.46386	1.21808e-06	1.80184e-05	ZNF639|51193
-0.518733	2.76976	1.21809e-06	1.80184e-05	IRAK1BP1|134728
-0.28991	5.50464	1.23712e-06	1.82857e-05	IQCB1|9657
0.775678	3.0787	1.238e-06	1.82857e-05	SLC22A18|5002
1.11309	8.35373	1.23894e-06	1.82861e-05	SAMHD1|25939
1.87642	-1.80826	1.24116e-06	1.83024e-05	KCNS3|3790
3.62607	-2.45124	1.24188e-06	1.83024e-05	NKX2-5|1482
0.607442	8.54402	1.24343e-06	1.83116e-05	CD97|976
0.357909	3.82089	1.24813e-06	1.83673e-05	ZNF341|84905
0.36336	7.364	1.25486e-06	1.84527e-05	PFDN5|5204
1.17661	6.46675	1.25683e-06	1.84681e-05	RGS2|5997
-0.587471	3.41402	1.2658e-06	1.85863e-05	THNSL1|79896
2.68004	-2.87107	1.27868e-06	1.87614e-05	PDYN|5173
0.564972	6.99314	1.30875e-06	1.91885e-05	DDX60L|91351
-0.793806	3.87834	1.31135e-06	1.92126e-05	C9orf93|203238
0.556618	8.35768	1.32698e-06	1.94273e-05	MAN2B1|4125
0.488881	4.23648	1.32958e-06	1.9451e-05	ATF5|22809
1.76595	2.56219	1.33972e-06	1.95851e-05	CCL23|6368
-0.924885	8.16771	1.35367e-06	1.97744e-05	KIT|3815
-0.326098	4.84574	1.35559e-06	1.9788e-05	KIAA1704|55425
0.398308	7.30233	1.36486e-06	1.98971e-05	RAC1|5879
-0.549968	3.01356	1.36506e-06	1.98971e-05	CCDC138|165055
1.19544	5.93206	1.386e-06	2.01876e-05	RNASE6|6039
-0.648769	1.93608	1.389e-06	2.02166e-05	ZNF572|137209
0.858214	2.16687	1.41226e-06	2.05249e-05	PTK6|5753
-1.22642	1.23208	1.41306e-06	2.05249e-05	FAM171A2|284069
0.443627	4.66793	1.41328e-06	2.05249e-05	TADA2B|93624
-1.35729	4.82856	1.43571e-06	2.08356e-05	MYCN|4613
-1.46304	1.45017	1.44091e-06	2.08877e-05	SLC4A4|8671
-0.289032	7.34708	1.4414e-06	2.08877e-05	OTUD4|54726
-0.482561	3.48364	1.44301e-06	2.08959e-05	KPNA5|3841
0.350797	6.43812	1.44795e-06	2.09522e-05	PSMB8|5696
0.391152	6.58626	1.4613e-06	2.11301e-05	ATP5E|514
1.08828	1.04062	1.4624e-06	2.11306e-05	ASGR1|432
-1.89039	-1.18201	1.47719e-06	2.13289e-05	PCDHB8|56128
1.58753	2.87681	1.48791e-06	2.14622e-05	PCSK6|5046
0.304548	5.93702	1.48858e-06	2.14622e-05	COG4|25839
0.504592	4.43178	1.51214e-06	2.17862e-05	VPS37C|55048
-0.392333	4.45353	1.53852e-06	2.21502e-05	ZNF549|256051
1.05653	6.19857	1.54492e-06	2.22263e-05	ALOX5AP|241
-0.917427	-0.231961	1.54776e-06	2.22512e-05	PROC|5624
-0.456865	7.35982	1.56488e-06	2.24811e-05	MST4|51765
-0.704442	3.93006	1.5708e-06	2.25498e-05	LOC286467|286467
-0.310255	6.66808	1.57259e-06	2.25593e-05	S100PBP|64766
-1.41142	2.69618	1.57627e-06	2.25958e-05	TCL1A|8115
0.639382	6.95215	1.58101e-06	2.26443e-05	IQSEC1|9922
-1.2268	-0.56371	1.58286e-06	2.26443e-05	CASKIN1|57524
0.35816	6.4625	1.58396e-06	2.26443e-05	WBP2|23558
0.651846	-0.424259	1.5842e-06	2.26443e-05	POTEE|445582
2.89678	-2.89653	1.60225e-06	2.28861e-05	EN2|2020
0.631139	5.01552	1.60375e-06	2.28911e-05	SULT1A1|6817
-2.27445	-1.92321	1.60934e-06	2.29544e-05	TNFSF11|8600
0.315386	6.99345	1.62391e-06	2.31456e-05	CAMKK2|10645
-2.78593	-1.64266	1.62949e-06	2.32085e-05	LOC285548|285548
0.40682	5.7727	1.64444e-06	2.34049e-05	BCKDK|10295
0.366597	6.02903	1.64971e-06	2.34631e-05	COX5A|9377
-0.917493	-0.737482	1.65685e-06	2.35478e-05	MURC|347273
0.35448	4.69975	1.66233e-06	2.36089e-05	DNTTIP1|116092
-0.406316	3.96151	1.6641e-06	2.36171e-05	ZNF567|163081
0.460956	4.75328	1.67429e-06	2.37449e-05	PGP|283871
-0.4699	5.34588	1.68138e-06	2.38285e-05	FOXRED2|80020
1.01412	6.55831	1.68415e-06	2.38508e-05	RASSF4|83937
-0.647669	5.80504	1.69351e-06	2.39663e-05	TRAF5|7188
0.557552	1.59459	1.70155e-06	2.4063e-05	P704P|641455
0.501248	4.92048	1.70654e-06	2.41166e-05	SLC16A5|9121
1.51314	0.95805	1.71039e-06	2.41474e-05	MT1E|4493
-2.16135	1.89152	1.71115e-06	2.41474e-05	IRX5|10265
1.56093	1.45308	1.72345e-06	2.43015e-05	PID1|55022
-0.388615	4.03916	1.7245e-06	2.43015e-05	C2orf86|51057
-0.344389	7.17248	1.72978e-06	2.43587e-05	CREBZF|58487
0.487458	8.87658	1.73587e-06	2.44271e-05	HLA-E|3133
1.11199	3.73528	1.75233e-06	2.46405e-05	ABI3|51225
1.06168	4.01672	1.7535e-06	2.46405e-05	HIST1H1C|3006
1.25852	5.1115	1.7956e-06	2.52143e-05	LY86|9450
-0.344503	4.65284	1.81806e-06	2.54974e-05	MFSD8|256471
-2.17992	2.73258	1.81832e-06	2.54974e-05	NDST3|9348
-0.36449	4.54781	1.85124e-06	2.59408e-05	ITGB3BP|23421
-0.327161	4.29015	1.864e-06	2.61012e-05	SETD6|79918
0.408237	8.1144	1.87165e-06	2.619e-05	ACADVL|37
0.448989	7.82038	1.8784e-06	2.62519e-05	AP1B1|162
0.527262	3.3795	1.87871e-06	2.62519e-05	RILP|83547
-0.437708	3.72926	1.88422e-06	2.63104e-05	KIAA1328|57536
0.769509	5.43729	1.89092e-06	2.63855e-05	HVCN1|84329
0.546678	9.08969	1.90189e-06	2.652e-05	CORO1A|11151
0.307508	5.20698	1.91279e-06	2.66534e-05	STX4|6810
0.532155	6.92629	1.91868e-06	2.67168e-05	ASAP1|50807
0.466416	3.89458	1.92392e-06	2.67711e-05	GALK1|2584
-0.769493	0.0570796	1.93213e-06	2.68666e-05	CASC2|255082
0.311036	6.5616	1.97129e-06	2.73919e-05	DPP9|91039
-0.45184	3.54277	1.97622e-06	2.74414e-05	ANKRD16|54522
0.592712	6.86197	1.98676e-06	2.75686e-05	TBXAS1|6916
0.504256	6.87612	2.0014e-06	2.77523e-05	IDH1|3417
2.64172	1.22703	2.00724e-06	2.7814e-05	UNC5C|8633
-1.9172	-0.928854	2.01232e-06	2.78651e-05	BMPER|168667
1.47181	1.3508	2.03175e-06	2.81146e-05	C9orf47|286223
-0.365099	3.67889	2.03976e-06	2.82059e-05	TRMT11|60487
-0.482683	6.21643	2.04764e-06	2.82952e-05	C5orf42|65250
-1.37987	2.83768	2.07012e-06	2.85783e-05	VANGL2|57216
0.964852	11.2106	2.07099e-06	2.85783e-05	SRGN|5552
0.325609	6.30087	2.08878e-06	2.87909e-05	SDHA|6389
4.8222	-0.844897	2.08929e-06	2.87909e-05	CT45A6|541465
-0.375815	8.1991	2.09587e-06	2.88616e-05	ARID1B|57492
0.958815	2.63177	2.09766e-06	2.88663e-05	NACC2|138151
0.458209	7.1669	2.10427e-06	2.89374e-05	SLC6A6|6533
-2.95648	-1.1934	2.11173e-06	2.90199e-05	AJAP1|55966
-3.39818	-2.63065	2.1181e-06	2.90874e-05	ONECUT1|3175
0.674096	4.39843	2.13649e-06	2.93198e-05	C12orf5|57103
-0.457461	4.50258	2.15629e-06	2.95711e-05	PLK1S1|55857
1.39743	-0.305323	2.16135e-06	2.96202e-05	PVRL4|81607
0.804979	7.5555	2.16483e-06	2.96474e-05	SLC2A3|6515
0.451155	6.04766	2.18371e-06	2.98856e-05	C7orf27|221927
0.295518	6.33297	2.20952e-06	3.0218e-05	CLTA|1211
0.757775	5.93993	2.21171e-06	3.02272e-05	MX2|4600
0.392538	4.77274	2.21951e-06	3.0313e-05	HSD17B10|3028
0.510261	4.43605	2.24344e-06	3.06188e-05	MRPL23|6150
0.448951	3.7068	2.26654e-06	3.09129e-05	INPP1|3628
1.12573	1.25657	2.2761e-06	3.10221e-05	FAM23A|653567
-3.91187	-0.921404	2.27938e-06	3.10457e-05	ROS1|6098
0.462823	6.30337	2.28821e-06	3.11446e-05	RP2|6102
-0.262107	7.07018	2.29324e-06	3.11918e-05	SMAD4|4089
1.60319	-1.59264	2.3053e-06	3.13345e-05	C1orf61|10485
1.897	-2.1198	2.32671e-06	3.1604e-05	C17orf77|146723
2.30451	-1.56259	2.33215e-06	3.16563e-05	VIT|5212
0.444355	4.69286	2.34468e-06	3.18047e-05	RAB4B|53916
-0.490911	5.24577	2.3475e-06	3.18213e-05	NR1D2|9975
0.715741	6.50661	2.35054e-06	3.18409e-05	PECAM1|5175
0.904481	3.76429	2.36069e-06	3.19388e-05	PALLD|23022
-0.33155	7.09279	2.36097e-06	3.19388e-05	FCHSD2|9873
1.82484	-0.49394	2.38004e-06	3.21749e-05	COL25A1|84570
-0.763234	-0.412232	2.39706e-06	3.23831e-05	KBTBD10|10324
-0.270764	5.93127	2.42793e-06	3.27779e-05	GUF1|60558
0.526645	7.98065	2.46364e-06	3.32374e-05	LYN|4067
2.59628	-3.09419	2.47055e-06	3.33081e-05	POU4F2|5458
-0.962621	3.0844	2.47906e-06	3.34002e-05	FAM169A|26049
0.673151	4.31937	2.49095e-06	3.35378e-05	TMEM149|79713
0.697344	4.35334	2.49845e-06	3.36161e-05	HTATIP2|10553
-0.363455	5.86032	2.51077e-06	3.3759e-05	KIAA1370|56204
0.275576	7.13499	2.51683e-06	3.38178e-05	USP4|7375
-0.891488	4.63276	2.5346e-06	3.40336e-05	PLEKHG4|25894
-0.373534	3.27764	2.54671e-06	3.41732e-05	ZNF669|79862
1.8443	-0.340025	2.56102e-06	3.43422e-05	NTN4|59277
-0.339187	8.76556	2.57326e-06	3.4483e-05	TOP2B|7155
-0.381725	6.00257	2.60242e-06	3.48505e-05	MTMR15|22909
0.346167	6.92152	2.629e-06	3.51827e-05	MDH2|4191
1.05567	5.42188	2.66014e-06	3.55755e-05	CACNA2D4|93589
0.517665	8.19327	2.68578e-06	3.58705e-05	HMHA1|23526
0.275594	7.19768	2.68579e-06	3.58705e-05	GHITM|27069
0.363878	5.87613	2.6969e-06	3.59948e-05	CHFR|55743
0.325542	5.36096	2.71462e-06	3.6207e-05	BAT5|7920
0.397572	6.92377	2.71721e-06	3.62174e-05	SNX27|81609
-1.1337	3.35083	2.71907e-06	3.62179e-05	P2RY14|9934
-0.556435	2.66539	2.72371e-06	3.62555e-05	FAM186B|84070
0.608722	7.65554	2.7391e-06	3.64151e-05	LGALS9|3965
-1.5148	-1.82238	2.73935e-06	3.64151e-05	HAS1|3036
0.362725	6.10554	2.7458e-06	3.6461e-05	MTF1|4520
-0.480593	4.26778	2.7476e-06	3.6461e-05	KIAA1467|57613
0.499716	4.57012	2.74829e-06	3.6461e-05	RIPK3|11035
0.553822	6.62505	2.76111e-06	3.66067e-05	AGPAT3|56894
-0.412787	5.16786	2.77158e-06	3.67178e-05	FAM175A|84142
0.45069	6.46034	2.7744e-06	3.67178e-05	SBNO2|22904
0.464927	7.01587	2.77501e-06	3.67178e-05	EZR|7430
-0.367227	6.70528	2.77951e-06	3.67529e-05	PCMTD1|115294
-0.245134	6.56891	2.7876e-06	3.68355e-05	ATXN10|25814
0.702561	8.51106	2.79305e-06	3.6883e-05	ITGAL|3683
-0.344043	5.16539	2.80936e-06	3.70739e-05	PIBF1|10464
2.52963	-1.04269	2.813e-06	3.70973e-05	GATA5|140628
-0.394976	6.47228	2.8199e-06	3.71638e-05	ZNF192|7745
0.679222	6.21361	2.82424e-06	3.71964e-05	CYTIP|9595
-0.351282	4.23041	2.84377e-06	3.74288e-05	PARP16|54956
-0.359588	4.93107	2.84578e-06	3.74307e-05	CEP78|84131
-1.02595	5.63368	2.85592e-06	3.75393e-05	DNM1|1759
-0.515809	3.43124	2.86665e-06	3.76554e-05	ZNF573|126231
0.793598	6.72424	2.8747e-06	3.77363e-05	ADAMTSL4|54507
-0.376017	4.57189	2.8771e-06	3.7743e-05	ZNF671|79891
-0.498208	4.95486	2.87901e-06	3.77433e-05	AHI1|54806
-0.731742	3.43218	2.88272e-06	3.77671e-05	CLDN12|9069
1.97945	-0.545361	2.89241e-06	3.78691e-05	WSCD1|23302
0.330026	6.11668	2.90309e-06	3.7984e-05	ELOVL1|64834
-0.319161	6.43851	2.91621e-06	3.81307e-05	C14orf135|64430
1.50441	-0.0072373	2.92088e-06	3.81666e-05	PNMT|5409
2.08531	3.92025	2.93947e-06	3.83765e-05	APOC2|344
0.606235	7.04469	2.94079e-06	3.83765e-05	PAK1|5058
-0.473707	4.79413	2.96347e-06	3.86472e-05	ZNF551|90233
-0.309032	5.57599	2.97283e-06	3.87439e-05	ZBTB5|9925
-1.80317	-0.848462	2.98512e-06	3.88787e-05	ZNF648|127665
-0.534938	4.30527	2.99285e-06	3.89539e-05	C13orf27|93081
0.473986	7.77169	3.00646e-06	3.91055e-05	ATP6V1B2|526
-0.464453	3.7006	3.01691e-06	3.92159e-05	ZNF181|339318
1.13611	6.56618	3.02054e-06	3.92375e-05	ANXA5|308
-0.44643	5.51751	3.03443e-06	3.93923e-05	ODF2L|57489
1.68188	1.07037	3.03658e-06	3.93945e-05	SLC6A12|6539
-0.38839	7.69606	3.04463e-06	3.94565e-05	GLS|2744
1.57932	9.12118	3.04705e-06	3.94565e-05	S100A9|6280
-0.29994	4.70476	3.04729e-06	3.94565e-05	ZNF45|7596
0.370539	6.78082	3.06893e-06	3.97071e-05	PLEKHM2|23207
-0.383442	5.38497	3.07063e-06	3.97071e-05	ZNF195|7748
-0.351952	4.60988	3.07674e-06	3.97603e-05	ZNF202|7753
0.336768	5.3367	3.10265e-06	4.00692e-05	DECR1|1666
1.55532	8.52823	3.13214e-06	4.03773e-05	S100A8|6279
-0.375117	6.12895	3.13243e-06	4.03773e-05	MSH2|4436
1.4505	-0.680882	3.13258e-06	4.03773e-05	C13orf29|283487
1.30877	1.18671	3.14128e-06	4.04633e-05	SHROOM1|134549
0.300399	6.29036	3.1521e-06	4.05665e-05	PSMD8|5714
1.06262	3.09194	3.15336e-06	4.05665e-05	SLC9A9|285195
0.539862	5.45455	3.16609e-06	4.0704e-05	PLBD2|196463
-0.31014	5.00557	3.17106e-06	4.07416e-05	PEX13|5194
-1.59229	2.10275	3.20562e-06	4.11591e-05	psiTPTE22|387590
1.43269	0.0224554	3.21465e-06	4.12485e-05	AKR1C2|1646
0.453973	6.49844	3.2184e-06	4.127e-05	PPIF|10105
0.302833	6.55585	3.23617e-06	4.14712e-05	TUBGCP2|10844
0.790781	5.26714	3.25852e-06	4.17308e-05	CARD9|64170
-0.306888	5.71313	3.26614e-06	4.18016e-05	C11orf57|55216
-3.3004	0.497124	3.27932e-06	4.19433e-05	POSTN|10631
0.359744	4.79195	3.2966e-06	4.21373e-05	MICB|4277
1.68842	4.20855	3.35498e-06	4.2856e-05	ARHGEF10L|55160
-0.427936	4.00592	3.37648e-06	4.30926e-05	ZNF649|65251
-0.850744	1.04423	3.37782e-06	4.30926e-05	C5orf40|408263
0.35511	4.32775	3.3837e-06	4.314e-05	SURF1|6834
0.545396	7.16885	3.39532e-06	4.32402e-05	RAB3D|9545
-0.238728	6.70905	3.3959e-06	4.32402e-05	RCOR3|55758
0.350534	4.29725	3.40203e-06	4.32907e-05	NUBP1|4682
-0.38663	6.80987	3.40524e-06	4.33039e-05	TP53BP1|7158
0.494442	4.13563	3.42505e-06	4.35181e-05	ABAT|18
3.64367	0.613887	3.42645e-06	4.35181e-05	TRY6|154754
1.37509	2.17309	3.44454e-06	4.372e-05	TBC1D12|23232
2.10279	0.799253	3.45554e-06	4.38123e-05	AGT|183
0.605977	3.91965	3.45621e-06	4.38123e-05	PITPNC1|26207
0.454159	5.04456	3.46333e-06	4.38748e-05	AP2S1|1175
-0.426281	2.97085	3.49189e-06	4.42084e-05	ZNF554|115196
0.486453	7.07792	3.49809e-06	4.42588e-05	CCPG1|9236
-1.54749	2.21102	3.50328e-06	4.42964e-05	MEGF10|84466
0.818312	3.3652	3.50777e-06	4.43029e-05	SEMA6A|57556
-0.690346	1.62594	3.50872e-06	4.43029e-05	NAALAD2|10003
-0.332023	4.97612	3.51046e-06	4.43029e-05	COX11|1353
-0.423488	4.29409	3.52701e-06	4.44836e-05	ZNF614|80110
0.242562	5.34406	3.54181e-06	4.46421e-05	DEDD|9191
-0.404503	5.06456	3.55287e-06	4.47187e-05	ZNF559|84527
0.67761	4.83016	3.55295e-06	4.47187e-05	JDP2|122953
2.2242	-1.04029	3.55462e-06	4.47187e-05	KCNT2|343450
0.362256	5.56629	3.56862e-06	4.48665e-05	BCL7B|9275
-2.89324	-2.21344	3.57916e-06	4.49707e-05	MAGEL2|54551
0.419383	6.06452	3.58236e-06	4.49825e-05	PPP1R12C|54776
0.626579	4.54496	3.60443e-06	4.52312e-05	CDKN2D|1032
0.319743	6.14731	3.63322e-06	4.55637e-05	APOBEC3C|27350
0.948227	6.74652	3.63784e-06	4.5593e-05	AOAH|313
-0.771742	3.72699	3.6431e-06	4.5621e-05	CUBN|8029
0.687504	5.05308	3.64464e-06	4.5621e-05	BCL2L11|10018
0.244242	6.22287	3.66093e-06	4.57961e-05	CCNDBP1|23582
-0.294455	6.7445	3.67065e-06	4.58889e-05	CUL4B|8450
-0.76087	4.78732	3.71684e-06	4.64372e-05	TNFSF4|7292
-0.753612	1.66415	3.72877e-06	4.65383e-05	TEX9|374618
-0.304197	6.4844	3.7296e-06	4.65383e-05	NARG2|79664
0.696327	5.66462	3.74194e-06	4.66631e-05	CD300LF|146722
-0.702765	5.97796	3.75359e-06	4.67791e-05	LRP5|4041
0.517516	4.45045	3.76e-06	4.68297e-05	TREX1|11277
1.0849	1.8918	3.78776e-06	4.7146e-05	TNFRSF8|943
0.809301	4.68124	3.80072e-06	4.72778e-05	ULK2|9706
-0.862078	8.29929	3.81932e-06	4.74613e-05	SLC38A1|81539
-1.76053	-2.07554	3.82023e-06	4.74613e-05	TMEM132E|124842
3.37722	-2.93475	3.84524e-06	4.77189e-05	MAGEC1|9947
0.973366	5.31715	3.84575e-06	4.77189e-05	FAM129B|64855
0.669964	6.41822	3.85229e-06	4.77451e-05	SLC36A1|206358
-0.321628	7.27351	3.85492e-06	4.77451e-05	ZRANB2|9406
0.708986	4.81719	3.85505e-06	4.77451e-05	OTUD1|220213
-0.301442	4.27095	3.86422e-06	4.7829e-05	METTL10|399818
-0.360889	3.74725	3.88472e-06	4.80506e-05	C8orf38|137682
0.933487	4.04419	3.88695e-06	4.80506e-05	BLVRA|644
0.726864	7.58878	3.92066e-06	4.84374e-05	EMILIN2|84034
-0.962702	0.310099	3.93263e-06	4.85552e-05	KLHL31|401265
-0.724408	3.26856	3.95586e-06	4.87847e-05	GPRASP1|9737
-0.21953	7.2081	3.95611e-06	4.87847e-05	RBM12|10137
0.295555	5.3873	3.96101e-06	4.88149e-05	KIF3B|9371
1.31367	0.625382	3.98861e-06	4.91247e-05	RPGRIP1|57096
2.25536	-0.155598	4.00154e-06	4.92536e-05	POF1B|79983
1.25583	1.98455	4.00667e-06	4.92616e-05	SEMA6B|10501
0.453378	3.89173	4.00714e-06	4.92616e-05	HAGH|3029
-0.323574	4.71556	4.01244e-06	4.92964e-05	ZNF140|7699
0.390529	7.09879	4.04032e-06	4.95836e-05	C17orf62|79415
0.464536	5.45058	4.04079e-06	4.95836e-05	OSTM1|28962
0.306331	5.28379	4.05125e-06	4.96421e-05	RAB2A|5862
0.533387	4.49281	4.05167e-06	4.96421e-05	SCAND1|51282
-1.2763	3.1165	4.05303e-06	4.96421e-05	PTCH1|5727
0.256316	6.67557	4.06636e-06	4.97748e-05	MFN2|9927
-0.665649	5.05751	4.06952e-06	4.9783e-05	ZDHHC23|254887
-0.600949	6.27807	4.08401e-06	4.99296e-05	OSBPL3|26031
-1.27945	5.29055	4.08711e-06	4.99368e-05	HOPX|84525
-1.27806	-0.347993	4.09381e-06	4.99882e-05	CAMK2N1|55450
0.655814	5.2549	4.10098e-06	5.0045e-05	SEPX1|51734
-0.340229	4.6211	4.11442e-06	5.01783e-05	ZNF227|7770
0.343817	7.87063	4.11832e-06	5.01952e-05	INPPL1|3636
0.84629	4.0337	4.12238e-06	5.0214e-05	METRNL|284207
0.328666	7.40448	4.13488e-06	5.03093e-05	ANXA11|311
0.605662	2.80113	4.13526e-06	5.03093e-05	C14orf80|283643
0.820901	6.10181	4.13778e-06	5.03093e-05	MICAL2|9645
0.61792	3.9594	4.14481e-06	5.03641e-05	CAMKK1|84254
0.687637	7.21747	4.17168e-06	5.06597e-05	MICAL1|64780
0.464339	5.33091	4.17997e-06	5.0725e-05	TCEB2|6923
0.425363	4.63095	4.18214e-06	5.0725e-05	SEPW1|6415
0.328084	8.05873	4.18824e-06	5.07681e-05	NXF1|10482
2.05668	-2.75377	4.2016e-06	5.088e-05	LOC100128023|100128023
-0.403434	4.25042	4.20478e-06	5.088e-05	GPAM|57678
0.473188	4.84786	4.20513e-06	5.088e-05	ZDHHC12|84885
1.46584	3.17727	4.23231e-06	5.11778e-05	TPPP3|51673
0.346299	7.617	4.26336e-06	5.1522e-05	ZFR|51663
1.92911	-2.88064	4.28449e-06	5.1746e-05	NECAB2|54550
1.20151	3.42582	4.29741e-06	5.18706e-05	TICAM2|353376
-0.640309	0.853018	4.31708e-06	5.20684e-05	IQCH|64799
1.17522	5.38963	4.32091e-06	5.20684e-05	GIMAP4|55303
1.04375	2.58151	4.32162e-06	5.20684e-05	RCN3|57333
-3.52552	-1.49441	4.32811e-06	5.2115e-05	SLC17A2|10246
-0.387298	3.77422	4.34437e-06	5.22793e-05	ZFP1|162239
-0.613029	6.06812	4.35612e-06	5.2389e-05	SPIN4|139886
-0.438213	6.8195	4.37664e-06	5.26041e-05	ANKRD36|375248
-0.411117	4.76689	4.39601e-06	5.27981e-05	ZNF765|91661
-0.521542	7.24768	4.39923e-06	5.27981e-05	XYLT1|64131
-0.398534	3.05193	4.40072e-06	5.27981e-05	ZNF225|7768
-3.11426	-0.194574	4.40349e-06	5.27995e-05	ATRNL1|26033
-0.516011	2.81269	4.44457e-06	5.32596e-05	ZNF823|55552
0.388495	4.40931	4.44721e-06	5.32596e-05	PLEKHJ1|55111
-1.22519	-1.83261	4.45522e-06	5.33236e-05	SLC17A7|57030
0.624596	2.267	4.46058e-06	5.33557e-05	FAM173A|65990
-0.470323	3.09616	4.47087e-06	5.34468e-05	FKBP7|51661
-0.406845	5.85088	4.47619e-06	5.34783e-05	RBM12B|389677
-0.526036	2.54709	4.48571e-06	5.35599e-05	ZNF491|126069
2.409	2.3266	4.49989e-06	5.36971e-05	PHACTR3|116154
0.789269	6.28124	4.52115e-06	5.39185e-05	ITGB7|3695
0.314383	6.10944	4.52538e-06	5.39367e-05	HECTD3|79654
0.430078	4.40376	4.55991e-06	5.43158e-05	SIRT7|51547
0.438395	8.84021	4.57649e-06	5.44807e-05	ZEB2|9839
0.931506	5.96544	4.60645e-06	5.48046e-05	CDKN1A|1026
1.11279	-1.68807	4.62178e-06	5.49543e-05	IL27|246778
-0.239981	7.34699	4.67252e-06	5.55245e-05	PIP4K2B|8396
0.391485	5.25632	4.6814e-06	5.55756e-05	C9orf69|90120
-1.57222	0.387907	4.6824e-06	5.55756e-05	ITGAD|3681
0.501869	5.7738	4.68628e-06	5.55886e-05	ADRM1|11047
1.5247	0.980649	4.69904e-06	5.57069e-05	ARHGAP29|9411
0.289828	10.4762	4.7263e-06	5.59665e-05	MSN|4478
-2.61456	-3.13649	4.72656e-06	5.59665e-05	A2BP1|54715
0.976595	4.44204	4.76037e-06	5.63027e-05	ACPP|55
0.363612	4.19607	4.7606e-06	5.63027e-05	ZFYVE19|84936
0.340736	4.68007	4.77478e-06	5.64274e-05	GRPEL1|80273
0.807334	2.4484	4.77681e-06	5.64274e-05	C17orf60|284021
-0.252688	5.15228	4.80277e-06	5.67005e-05	ALG9|79796
0.345809	4.7586	4.83898e-06	5.70942e-05	BLOC1S2|282991
0.510377	5.45864	4.86415e-06	5.73573e-05	ACVR1B|91
0.269569	5.30607	4.87438e-06	5.74439e-05	PPP1R7|5510
0.292186	6.40196	4.89215e-06	5.76192e-05	DDX41|51428
-0.517602	4.39314	4.89813e-06	5.76557e-05	EXD2|55218
-0.350569	5.37508	4.92356e-06	5.79209e-05	DCUN1D4|23142
0.624085	5.32026	4.96816e-06	5.8411e-05	ARSA|410
0.395278	4.84624	4.99939e-06	5.87436e-05	C1orf151|440574
0.38931	7.92297	5.02126e-06	5.89658e-05	ARPC3|10094
0.28962	8.75365	5.05153e-06	5.92863e-05	PGK1|5230
-0.706612	2.13859	5.07552e-06	5.95022e-05	SLC2A12|154091
-0.62417	6.11666	5.07589e-06	5.95022e-05	HIVEP2|3097
0.33886	7.1462	5.08722e-06	5.95999e-05	CTDSP1|58190
-0.482344	6.4031	5.10439e-06	5.97661e-05	RNF144A|9781
-0.86697	6.29471	5.11601e-06	5.98669e-05	LTBP3|4054
0.507663	6.2539	5.12099e-06	5.989e-05	RNASEK|440400
-0.493429	3.53545	5.13039e-06	5.9932e-05	KIF3A|11127
-3.46397	-2.81379	5.13059e-06	5.9932e-05	T|6862
1.19987	5.39725	5.1963e-06	6.06641e-05	BASP1|10409
0.301929	6.11152	5.23143e-06	6.10384e-05	TMUB2|79089
-1.00016	2.4301	5.2345e-06	6.10385e-05	KIF7|374654
1.82157	-0.210663	5.26213e-06	6.12718e-05	HES4|57801
0.455769	8.00712	5.26298e-06	6.12718e-05	PPT1|5538
0.444838	6.1726	5.26372e-06	6.12718e-05	LAP3|51056
-0.30853	6.09644	5.28326e-06	6.14634e-05	NOL11|25926
-1.71908	-1.12166	5.30929e-06	6.17302e-05	PCDHB10|56126
1.47779	0.0409934	5.39262e-06	6.26625e-05	FAM157B|100132403
2.78536	-3.13543	5.40158e-06	6.27301e-05	CGA|1081
-3.54295	-2.59268	5.48253e-06	6.36331e-05	SOX1|6656
1.07173	6.40292	5.50614e-06	6.38699e-05	RAB31|11031
-0.587916	2.01935	5.53578e-06	6.41764e-05	VN1R1|57191
-0.472489	4.71833	5.54891e-06	6.42913e-05	EXTL2|2135
-0.358335	3.39977	5.55464e-06	6.43203e-05	SOCS7|30837
-0.913208	-0.807892	5.55883e-06	6.43314e-05	C15orf55|256646
-0.766406	2.80074	5.57955e-06	6.45337e-05	MYOZ3|91977
-0.669228	6.37934	5.5848e-06	6.4557e-05	ADA|100
1.36177	-2.13751	5.59742e-06	6.46654e-05	TXNDC2|84203
1.11853	3.49278	5.61113e-06	6.47863e-05	PTPRO|5800
-0.716916	0.0882357	5.63195e-06	6.4989e-05	RIMBP3C|150221
-1.26861	3.33096	5.68335e-06	6.55072e-05	PLEKHA6|22874
-1.05496	-0.975771	5.685e-06	6.55072e-05	GRAMD2|196996
0.323282	5.14681	5.6867e-06	6.55072e-05	PSMB6|5694
-0.333694	5.34965	5.70594e-06	6.56908e-05	ZNF586|54807
-1.08989	2.67879	5.71057e-06	6.57062e-05	LHFP|10186
-0.485782	9.09625	5.73722e-06	6.59748e-05	SEPT6|23157
-0.304008	5.82807	5.79353e-06	6.65838e-05	RAB11FIP2|22841
-0.373203	4.63935	5.82246e-06	6.68737e-05	ZNF136|7695
-0.284093	5.93492	5.82546e-06	6.68737e-05	APPBP2|10513
0.939961	3.45957	5.85318e-06	6.71532e-05	RIN1|9610
-1.2183	2.01692	5.88531e-06	6.7483e-05	C12orf59|120939
1.2639	7.43972	5.89701e-06	6.75784e-05	KCTD12|115207
1.63208	0.861027	5.91429e-06	6.76987e-05	KCNK12|56660
-0.378192	6.72077	5.9143e-06	6.76987e-05	FAM60A|58516
-0.492215	7.09368	5.93195e-06	6.78618e-05	STAG3L3|442578
-0.355627	5.81986	5.9607e-06	6.81516e-05	CENPC1|1060
-0.252049	5.66788	5.97378e-06	6.8262e-05	CSTF2T|23283
0.446623	5.10416	5.98173e-06	6.83137e-05	PEPD|5184
2.87701	-3.09832	5.99133e-06	6.83841e-05	TCF23|150921
0.950143	2.97414	6.08449e-06	6.94078e-05	HSD3B7|80270
0.360696	5.34097	6.10229e-06	6.95456e-05	LYPLA2|11313
0.410371	7.17018	6.10355e-06	6.95456e-05	TBC1D1|23216
-1.07256	-1.55103	6.11337e-06	6.96154e-05	FAM66A|100133172
-0.863148	5.96852	6.11666e-06	6.96154e-05	NYNRIN|57523
-0.514333	3.71543	6.12782e-06	6.97027e-05	ZC4H2|55906
0.388368	5.543	6.18243e-06	7.02838e-05	STX12|23673
-0.508778	7.07868	6.19971e-06	7.044e-05	CBFA2T3|863
0.374112	4.27398	6.21845e-06	7.06074e-05	C17orf37|84299
0.315225	6.49277	6.22152e-06	7.06074e-05	ARAF|369
1.77775	-1.1037	6.22667e-06	7.06256e-05	KLHL30|377007
-0.692866	4.89848	6.23752e-06	7.07084e-05	SLA2|84174
-0.572164	3.50227	6.26377e-06	7.09656e-05	LMO7|4008
-0.48572	4.22943	6.26815e-06	7.09749e-05	SVIP|258010
0.389506	3.59078	6.28211e-06	7.10555e-05	HAUS7|55559
-0.283912	5.09652	6.28239e-06	7.10555e-05	ZBTB39|9880
-1.28351	3.74523	6.28741e-06	7.10661e-05	ADAMTS14|140766
0.386533	5.94152	6.29045e-06	7.10661e-05	NR1H2|7376
0.334448	6.22378	6.30078e-06	7.11424e-05	SNX6|58533
-0.437902	4.53253	6.3653e-06	7.18225e-05	CDADC1|81602
-1.70036	0.40187	6.36822e-06	7.18225e-05	EPHB1|2047
-0.436678	2.64314	6.39228e-06	7.20532e-05	ZNF620|253639
-0.280994	3.96506	6.40499e-06	7.21556e-05	E2F6|1876
1.52992	5.14716	6.40953e-06	7.2166e-05	CRHBP|1393
-0.439202	6.96212	6.44932e-06	7.25731e-05	SACS|26278
0.360334	7.16427	6.47328e-06	7.27711e-05	ATP6AP2|10159
-0.284267	3.64808	6.47422e-06	7.27711e-05	ZNF383|163087
-0.271842	5.78073	6.47856e-06	7.27756e-05	PRPF39|55015
1.49995	-2.0851	6.48192e-06	7.27756e-05	C2orf66|401027
-0.431891	3.79667	6.54786e-06	7.34746e-05	SERAC1|84947
-0.36775	5.87487	6.56752e-06	7.36537e-05	STAU2|27067
0.746821	6.8207	6.59409e-06	7.39101e-05	CLEC12A|160364
-0.354249	5.10115	6.61251e-06	7.4075e-05	GMCL1|64395
3.80795	-2.59075	6.64513e-06	7.43746e-05	NDST4|64579
-0.69746	7.04345	6.65335e-06	7.43746e-05	ATP8A1|10396
-1.22943	-0.773995	6.65378e-06	7.43746e-05	PROZ|8858
-1.84893	0.428981	6.65418e-06	7.43746e-05	TLL2|7093
0.543618	3.52314	6.67299e-06	7.4543e-05	FBXO6|26270
2.19531	-1.98831	6.69239e-06	7.4718e-05	ACE2|59272
0.299779	6.05313	6.69753e-06	7.47335e-05	VPS29|51699
1.39287	1.30031	6.74429e-06	7.52132e-05	C3|718
0.959978	6.44044	6.81324e-06	7.59396e-05	IL13RA1|3597
-0.395622	3.0893	6.81759e-06	7.59457e-05	ZNF527|84503
2.77716	-2.78222	6.83286e-06	7.60733e-05	LOC441601|441601
-0.596393	5.61249	6.87208e-06	7.6438e-05	RALGPS2|55103
0.571006	4.01917	6.87328e-06	7.6438e-05	LOC606724|606724
1.45962	3.50288	6.882e-06	7.64806e-05	EMR4P|326342
-0.520495	6.50732	6.88479e-06	7.64806e-05	CDCA7L|55536
-3.46138	-1.61162	6.8942e-06	7.65425e-05	C18orf2|56651
-0.339285	5.32862	6.95608e-06	7.71865e-05	LRRC37B|114659
-0.895724	6.01138	6.96983e-06	7.72961e-05	COL24A1|255631
-0.348125	3.69185	6.99276e-06	7.75074e-05	LOC400657|400657
3.90225	-2.13562	7.10683e-06	7.87279e-05	DBX2|440097
-0.784756	5.70444	7.21667e-06	7.99003e-05	C18orf1|753
-0.602579	1.97614	7.24545e-06	8.01744e-05	TMEM17|200728
0.297877	5.49071	7.29666e-06	8.06963e-05	CDK11B|984
-0.469964	2.44979	7.31768e-06	8.08839e-05	ZNF416|55659
-0.206909	6.82154	7.40467e-06	8.18001e-05	RBM8A|9939
-0.472702	3.54156	7.41735e-06	8.18947e-05	ZNF132|7691
-1.29582	4.31048	7.48885e-06	8.26321e-05	ABCB1|5243
-0.338998	7.04982	7.49242e-06	8.26321e-05	ABCE1|6059
-0.764055	2.67519	7.49817e-06	8.26498e-05	ZNF610|162963
-2.67518	-2.60798	7.51049e-06	8.27399e-05	C21orf130|284835
0.277371	6.35059	7.60257e-06	8.36749e-05	PITPNA|5306
0.954803	7.06749	7.60376e-06	8.36749e-05	IGF2R|3482
-0.349943	6.63164	7.608e-06	8.36755e-05	ANAPC1|64682
-0.789429	1.44496	7.61347e-06	8.36894e-05	ADC|113451
-0.507674	3.6319	7.63711e-06	8.3903e-05	ZNF790|388536
0.402167	8.35376	7.64947e-06	8.39707e-05	SYK|6850
0.63718	5.70912	7.65169e-06	8.39707e-05	HCST|10870
1.09138	4.98703	7.66082e-06	8.40246e-05	CREB5|9586
-0.396558	7.04523	7.71385e-06	8.45597e-05	REV3L|5980
0.282475	7.97866	7.7432e-06	8.4801e-05	TBC1D9B|23061
-0.839584	0.339888	7.74437e-06	8.4801e-05	RAB9B|51209
0.44888	8.54707	7.78869e-06	8.5205e-05	FMNL1|752
0.685641	4.84375	7.79299e-06	8.5205e-05	EHD4|30844
1.14991	-2.11219	7.79407e-06	8.5205e-05	ANXA2P3|305
0.371785	6.48088	7.80697e-06	8.52992e-05	MAP2K2|5605
-0.649151	2.34612	7.81458e-06	8.53128e-05	SFRS13B|135295
0.322131	4.1308	7.81678e-06	8.53128e-05	TMCO6|55374
-0.443378	3.85377	7.87307e-06	8.58681e-05	ZNF329|79673
0.534317	5.9917	7.87627e-06	8.58681e-05	SLC25A24|29957
0.546259	2.57113	7.89489e-06	8.60241e-05	FAM98C|147965
3.37265	-2.85452	7.90681e-06	8.6107e-05	DCAF4L2|138009
0.273004	4.58102	7.91379e-06	8.61359e-05	YIPF1|54432
0.415293	3.51228	8.00915e-06	8.71263e-05	MRPL53|116540
-0.421492	4.95093	8.02488e-06	8.72498e-05	FIGNL1|63979
0.329892	5.94115	8.03658e-06	8.73294e-05	EDF1|8721
-0.368693	7.09079	8.07723e-06	8.76821e-05	ZNF146|7705
-1.12534	0.73244	8.07783e-06	8.76821e-05	CLDN5|7122
-1.37994	-0.977636	8.10017e-06	8.78768e-05	PVRL3|25945
1.32228	2.43118	8.11348e-06	8.79732e-05	ITGB4|3691
0.520127	2.10758	8.11973e-06	8.7974e-05	LENG9|94059
0.327236	8.26468	8.12237e-06	8.7974e-05	CDC42|998
-0.327785	5.72019	8.13494e-06	8.80622e-05	RCN2|5955
-0.268592	7.88599	8.16399e-06	8.83288e-05	SR140|23350
-0.522879	5.4515	8.17072e-06	8.83536e-05	DOCK7|85440
-0.264171	5.33626	8.18838e-06	8.84966e-05	UBIAD1|29914
-0.263253	6.07623	8.20354e-06	8.86125e-05	FASTKD2|22868
1.55879	-0.592758	8.20904e-06	8.86239e-05	KLRG2|346689
-0.330431	4.87101	8.23405e-06	8.88458e-05	ZNF785|146540
-1.63615	2.59797	8.23861e-06	8.88469e-05	SCARA3|51435
-0.514718	1.79189	8.25001e-06	8.89217e-05	KCNIP4|80333
0.354529	7.51558	8.28993e-06	8.92658e-05	ATP6AP1|537
0.33829	6.80848	8.29089e-06	8.92658e-05	ATP1B3|483
0.291614	5.51539	8.31456e-06	8.94724e-05	MCRS1|10445
0.633691	5.95425	8.31937e-06	8.94758e-05	TNFSF13|8741
0.319534	6.27177	8.36699e-06	8.99395e-05	UQCRFS1|7386
0.382166	4.2166	8.40567e-06	9.02699e-05	NDUFA2|4695
-0.372059	3.96243	8.40678e-06	9.02699e-05	ZNF546|339327
0.344856	6.74867	8.42677e-06	9.04359e-05	ECH1|1891
-0.324197	4.6646	8.43642e-06	9.04907e-05	ZNF468|90333
-0.378595	6.23918	8.47186e-06	9.0822e-05	ZNF33B|7582
-0.797147	-0.506065	8.52884e-06	9.13837e-05	FBXO15|201456
0.331624	4.8138	8.53885e-06	9.14418e-05	NAA10|8260
0.37068	7.97361	8.58188e-06	9.18533e-05	PICALM|8301
0.811109	3.89997	8.62146e-06	9.22274e-05	MT2A|4502
0.600229	3.34224	8.64173e-06	9.23947e-05	SRD5A1|6715
-0.366624	4.90598	8.65372e-06	9.2458e-05	ZNF397|84307
-0.732484	3.93405	8.65693e-06	9.2458e-05	ZNF718|255403
0.372384	5.83208	8.66158e-06	9.24582e-05	CENPB|1059
-0.583092	2.13382	8.7044e-06	9.28656e-05	LOC541473|541473
-0.276761	6.09617	8.72861e-06	9.30741e-05	NGLY1|55768
-0.605336	3.01839	8.73664e-06	9.31099e-05	ZNF221|7638
0.602139	6.78523	8.76918e-06	9.34067e-05	NAGA|4668
0.396352	4.48261	8.7895e-06	9.35732e-05	NUDT19|390916
-0.281333	7.01247	8.8109e-06	9.3751e-05	CNOT7|29883
0.321604	6.03964	8.86584e-06	9.42852e-05	UBXN1|51035
-1.64086	-0.0540118	8.93661e-06	9.49872e-05	FAM160A1|729830
0.847599	6.74394	8.94907e-06	9.5069e-05	CAPG|822
-0.632026	5.56932	9.02404e-06	9.58144e-05	ZNF721|170960
0.536852	7.84056	9.08595e-06	9.64204e-05	SELPLG|6404
-1.60205	-0.677302	9.11255e-06	9.66512e-05	GDF10|2662
0.374334	4.97506	9.11828e-06	9.66606e-05	TBCB|1155
0.850254	5.20271	9.1397e-06	9.68361e-05	RNF144B|255488
0.31029	5.15064	9.16577e-06	9.70608e-05	INPP5K|51763
-0.829599	4.99324	9.19327e-06	9.73003e-05	TOX|9760
1.51602	2.98296	9.20298e-06	9.73514e-05	VENTX|27287
0.433185	5.67325	9.20818e-06	9.73548e-05	IFFO1|25900
0.707024	4.47706	9.24153e-06	9.76556e-05	LOC284837|284837
0.361552	4.38801	9.40929e-06	9.93757e-05	TMEM11|8834
-1.22993	3.3799	9.43889e-06	9.96355e-05	PLAG1|5324
0.329482	8.22184	9.47511e-06	9.99649e-05	OS9|10956
1.08426	2.09461	9.49515e-06	0.000100123	SAMD4A|23034
0.390083	8.84762	9.51868e-06	0.000100318	AKAP13|11214
-1.12244	5.14112	9.53416e-06	0.000100428	MYO5C|55930
0.328537	5.73092	9.546e-06	0.0001005	BID|637
-0.479057	4.22006	9.58521e-06	0.00010086	C18orf54|162681
-1.05576	3.00626	9.64758e-06	0.00010145	DOC2A|8448
0.468098	7.62113	9.65148e-06	0.00010145	KIAA1949|170954
-0.271893	4.95394	9.67944e-06	0.00010169	RBM4B|83759
-1.86081	-1.02516	9.70127e-06	0.000101866	PNLDC1|154197
0.255479	6.91588	9.71273e-06	0.000101933	PSMB4|5692
0.40296	4.61758	9.7657e-06	0.000102435	EML2|24139
0.278779	8.03808	9.81285e-06	0.000102875	DNM2|1785
-0.954254	6.45152	9.88511e-06	0.000103578	GOLGA8B|440270
-0.488696	5.81994	9.94888e-06	0.000104192	GPSM2|29899
-0.414178	6.35633	9.96142e-06	0.000104268	SCMH1|22955
-0.397982	6.21542	9.98344e-06	0.000104444	RCN1|5954
0.384598	6.4521	1.00157e-05	0.000104726	RAP1A|5906
0.426591	7.38349	1.00641e-05	0.000105129	GGA2|23062
-0.463227	1.79064	1.00647e-05	0.000105129	IMMP1L|196294
2.8588	-0.811768	1.01842e-05	0.00010632	DKK1|22943
0.37979	7.64367	1.02497e-05	0.000106915	PPP1R9B|84687
0.27341	7.56616	1.02518e-05	0.000106915	RNF10|9921
0.450916	4.95018	1.02681e-05	0.000107029	TICAM1|148022
-2.01686	0.459853	1.03005e-05	0.00010731	AVPR1A|552
-0.335562	6.18401	1.03228e-05	0.000107487	DDHD2|23259
-0.400851	5.25294	1.0392e-05	0.000108151	ALS2CR8|79800
-1.42461	-2.18479	1.04149e-05	0.000108332	NXNL1|115861
-0.327534	5.50508	1.044e-05	0.000108532	FKTN|2218
-0.435664	6.00392	1.0445e-05	0.000108532	TMEM106B|54664
-2.68158	-2.9384	1.04667e-05	0.000108688	LCE5A|254910
-3.28899	0.48396	1.04709e-05	0.000108688	RASL12|51285
0.425069	4.06169	1.04873e-05	0.000108802	NDUFB7|4713
-0.405081	3.61468	1.05357e-05	0.000109247	ZNF432|9668
0.307157	5.90073	1.06121e-05	0.000109947	ALDH9A1|223
-0.527819	5.76644	1.06168e-05	0.000109947	ALDH5A1|7915
-0.476002	6.10402	1.06212e-05	0.000109947	ZNF70|7621
-3.66615	-2.11651	1.06252e-05	0.000109947	BBOX1|8424
-0.337192	4.55669	1.06411e-05	0.000110053	ZNF187|7741
0.933522	-0.285603	1.0652e-05	0.000110109	GGT3P|2679
-0.292352	6.40101	1.06603e-05	0.000110138	ZNF512|84450
1.04331	2.5647	1.08072e-05	0.000111598	CD200R1|131450
-1.27499	-1.26442	1.08304e-05	0.000111779	TULP2|7288
-0.545271	5.43523	1.08564e-05	0.000111916	C12orf23|90488
-0.622545	7.73901	1.08601e-05	0.000111916	MYC|4609
2.90815	-0.485722	1.08604e-05	0.000111916	TPO|7173
0.489254	8.18443	1.08798e-05	0.000112057	TGFB1|7040
-1.96187	1.5384	1.08882e-05	0.000112086	BMX|660
-0.561133	4.32139	1.09363e-05	0.000112523	GNB5|10681
-0.380954	4.32904	1.09573e-05	0.000112681	ZNF280C|55609
-0.335899	5.82303	1.09637e-05	0.000112689	ZNF160|90338
-0.32453	5.39396	1.10369e-05	0.000113382	SMURF2|64750
1.47094	-0.993601	1.11012e-05	0.000113984	CHDH|55349
-0.323556	7.93967	1.11425e-05	0.00011435	CHD9|80205
-2.3555	-3.2181	1.11684e-05	0.000114557	PTH2|113091
0.263585	9.41231	1.11958e-05	0.000114779	TGOLN2|10618
-0.589882	1.56374	1.13171e-05	0.000115962	C6orf147|387097
0.354447	5.63157	1.13457e-05	0.000116196	ECHS1|1892
0.281103	5.64	1.1359e-05	0.000116273	HDAC3|8841
-1.90645	-0.812542	1.13917e-05	0.000116501	FER1L6|654463
-0.39193	6.23092	1.1393e-05	0.000116501	SLC39A10|57181
0.379094	7.00372	1.15014e-05	0.000117545	DAP|1611
0.475809	9.44699	1.15106e-05	0.000117545	HLA-A|3105
-2.87109	-3.05315	1.1513e-05	0.000117545	HOXD13|3239
-1.2674	6.81656	1.15187e-05	0.000117545	SEPP1|6414
-1.57116	0.917989	1.15275e-05	0.000117575	STK33|65975
-0.4915	6.07778	1.16215e-05	0.000118473	ZNRF1|84937
-0.793827	6.21337	1.17102e-05	0.000119316	B4GALT6|9331
0.260004	6.23575	1.17711e-05	0.000119875	NSFL1C|55968
0.29893	6.09496	1.18902e-05	0.000121026	SLC9A8|23315
0.30837	5.1084	1.193e-05	0.00012137	CRK|1398
-1.09955	1.87164	1.19397e-05	0.000121407	ADAM22|53616
0.228869	5.52286	1.19999e-05	0.000121956	MRPS5|64969
0.492312	5.94493	1.20169e-05	0.000122067	PLOD3|8985
-1.41502	2.83126	1.20461e-05	0.000122301	ALOX12P2|245
0.408622	3.92519	1.21284e-05	0.000123074	PEX16|9409
-2.4573	1.65754	1.21513e-05	0.000123147	JPH1|56704
-0.754418	2.03553	1.21527e-05	0.000123147	SLC23A1|9963
-0.613304	4.32164	1.21541e-05	0.000123147	ZNF528|84436
0.512084	3.11681	1.21692e-05	0.000123237	MYL5|4636
-0.416931	4.92653	1.22642e-05	0.000124136	ZNF28|7576
-1.28292	1.61267	1.2383e-05	0.000125275	KIF5C|3800
-0.45501	4.45047	1.23931e-05	0.000125314	MBLAC2|153364
0.897741	4.62131	1.26113e-05	0.000127455	MPP7|143098
0.628974	3.31801	1.26345e-05	0.00012758	C9orf64|84267
-0.753172	3.37232	1.26364e-05	0.00012758	TMEM67|91147
0.312905	5.58406	1.26573e-05	0.000127726	ARPC1A|10552
0.289043	7.13008	1.26866e-05	0.000127957	PSME1|5720
-0.447894	3.60023	1.2756e-05	0.000128592	ZNF585B|92285
-0.297775	4.31398	1.27683e-05	0.000128651	FLVCR1|28982
-0.333328	5.18639	1.27918e-05	0.000128822	RNF168|165918
-1.35445	1.69949	1.28782e-05	0.000129628	TNFRSF19|55504
-1.28608	1.64392	1.29331e-05	0.000130114	FLG|2312
-0.708211	6.98851	1.29613e-05	0.000130332	ERG|2078
0.323866	4.52371	1.29758e-05	0.000130412	BRMS1|25855
1.44293	0.576951	1.29824e-05	0.000130412	CXCL10|3627
1.73642	-2.3402	1.30549e-05	0.000130998	PRND|23627
-2.215	0.655166	1.30561e-05	0.000130998	OGDHL|55753
-3.22431	-2.90457	1.3064e-05	0.000130998	C1orf87|127795
-0.573336	1.91547	1.30669e-05	0.000130998	PARD6B|84612
-0.251324	6.68845	1.31333e-05	0.000131597	FYTTD1|84248
-1.58424	1.73427	1.31616e-05	0.000131814	WDR86|349136
-0.308252	3.45988	1.3183e-05	0.000131962	AUH|549
-0.374481	4.40085	1.32182e-05	0.000132249	ZNF134|7693
-0.422325	5.91428	1.32395e-05	0.000132395	ZNF780B|163131
0.291263	7.08746	1.3284e-05	0.000132773	GAK|2580
0.771031	5.67353	1.33197e-05	0.000133063	CCL5|6352
-0.579122	2.26555	1.33952e-05	0.000133751	ZNF599|148103
-1.5153	2.75417	1.34177e-05	0.000133908	BEND6|221336
[truncated: 17,942 more rows]

## Sheet: Positively correlated
logFC	logCPM	PValue	FDR	gene	ID
-1.38502	6.54668	3.41164e-55	6.8028e-51	BCL2	596
-2.13323	0.886088	1.39874e-17	2.14546e-14	FAM167A	83648
-1.8262	1.87239	1.09063e-16	7.76681e-14	VASH2	79805
-3.41189	-0.0420758	1.23987e-15	5.61886e-13	EFNB3	1949
-1.70505	1.03897	3.80585e-15	1.35516e-12	JUB	84962
-7.74593	1.06335	4.29846e-14	9.73992e-12	KCNH6	81033
-2.64992	1.21654	4.60119e-13	7.11222e-11	EBF4	57593
-1.57574	0.180923	7.22231e-13	1.03606e-10	KCTD19	146212
-3.37049	1.8411	1.01104e-12	1.38083e-10	NETO1	81832
-1.58058	6.99812	1.32235e-12	1.71218e-10	MAP1A	4130
-1.25341	5.1213	1.46028e-12	1.86654e-10	MEX3B	84206
-2.11264	3.06891	1.81157e-12	2.20464e-10	PLCH1	23007
-1.91096	0.118749	2.8104e-12	3.20225e-10	RHOXF2B	727940
-2.45101	2.28811	7.16659e-12	7.21726e-10	PNMA5	114824
-1.1565	2.26417	1.25707e-11	1.13008e-09	C17orf69	147081
-1.12362	1.05117	1.52357e-11	1.34425e-09	PDE8B	8622
-3.94222	-0.862362	1.5583e-11	1.36809e-09	ZNF676	163223
-1.5622	0.494207	1.56431e-11	1.36809e-09	GAS2	2620
-5.98541	-0.703772	1.7279e-11	1.49062e-09	PAX2	5076
-1.1608	4.66927	1.75024e-11	1.49785e-09	AUTS2	26053
-1.02334	3.61061	5.40666e-11	3.93463e-09	KLHL23	151230
-1.71993	3.06386	2.33763e-10	1.38727e-08	MYO1B	4430
-1.0746	6.41755	2.83041e-10	1.58091e-08	MSI2	124540
-2.03511	0.537629	3.51681e-10	1.90557e-08	ADAMTS4	9507
-1.5474	2.85216	3.62198e-10	1.94146e-08	SMO	6608
-2.56436	-0.28153	1.03405e-09	4.59218e-08	GABRD	2563
-2.47123	1.45383	1.25438e-09	5.42565e-08	FLNC	2318
-4.26886	-1.69914	1.26952e-09	5.46742e-08	FOXC2	2303
-2.96048	-1.74163	1.30345e-09	5.56548e-08	WSCD2	9671
-1.38127	1.23215	1.39015e-09	5.88527e-08	SLC16A14	151473
-2.57533	-0.0179239	1.77768e-09	7.20466e-08	GSG1L	146395
-3.22919	-1.46084	2.05642e-09	8.10378e-08	HOXC6	3223
-2.24282	-1.38838	2.41191e-09	9.32045e-08	PCDHB16	57717
-1.65374	-0.297423	2.44897e-09	9.44534e-08	GRID2IP	392862
-3.38526	-0.647389	2.54681e-09	9.7286e-08	PDE10A	10846
-1.53839	0.750565	2.66021e-09	1.01424e-07	SPEG	10290
-5.29104	-2.42725	3.01425e-09	1.13517e-07	GSX1	219409
-1.02599	2.80449	3.14708e-09	1.17514e-07	LOC220930	220930
-1.09852	1.40785	3.59946e-09	1.31453e-07	ZNF114	163071
-2.43316	0.981829	3.82281e-09	1.37842e-07	GXYLT2	727936
-2.08718	0.314948	4.90563e-09	1.69236e-07	HHIP	64399
-6.24761	-0.473608	4.96158e-09	1.7087e-07	ATP1B4	23439
-1.02125	4.63528	5.81095e-09	1.9474e-07	CEP70	80321
-1.4489	1.17952	5.82898e-09	1.95016e-07	MAST1	22983
-1.15351	2.25368	5.87868e-09	1.9635e-07	LOC646851	646851
-6.24715	-0.678193	6.4155e-09	2.11797e-07	EPYC	1833
-3.02452	2.37163	6.53629e-09	2.14718e-07	COL2A1	1280
-2.93005	0.719305	6.73751e-09	2.19161e-07	FAM19A5	25817
-5.171	-1.84783	7.51347e-09	2.41254e-07	POU3F3	5455
-4.79398	-1.98539	8.48884e-09	2.67828e-07	CTAG2	30848
-1.4097	-0.535926	9.05543e-09	2.84355e-07	NEK5	341676
-2.02206	1.43757	1.1078e-08	3.3984e-07	MUC4	4585
-2.15748	-0.154381	1.2124e-08	3.67964e-07	EYA1	2138
-1.01724	1.26386	1.42177e-08	4.23768e-07	ZNF781	163115
-1.61825	4.59448	1.80263e-08	5.14119e-07	PTPRS	5802
-3.33024	-2.10883	2.18987e-08	6.06473e-07	TMEFF2	23671
-1.14945	0.611828	2.29393e-08	6.32654e-07	TMEFF1	8577
-3.5331	-0.56948	2.32437e-08	6.39281e-07	GABRA2	2555
-2.23856	1.62874	2.35719e-08	6.46411e-07	LOC284551	284551
-1.46091	4.2147	2.58618e-08	6.99707e-07	MDGA1	266727
-2.06441	1.63654	2.60234e-08	7.03126e-07	SLC16A2	6567
-2.25745	-1.19008	2.85859e-08	7.6408e-07	PCDHB11	56125
-1.51483	0.63499	3.03117e-08	8.08041e-07	DUSP4	1846
-2.58601	-2.23532	3.95668e-08	1.03267e-06	PPP4R4	57718
-3.0912	1.7299	4.61751e-08	1.17141e-06	EDIL3	10085
-2.97779	0.578575	4.93325e-08	1.24203e-06	CCL1	6346
-2.19066	2.8824	5.41628e-08	1.34782e-06	LUM	4060
-2.08089	-1.37382	5.96777e-08	1.46549e-06	PCDHB12	56124
-3.37697	-2.09019	6.07003e-08	1.48511e-06	HOXC10	3226
-4.87144	-2.29815	6.44733e-08	1.55265e-06	KC6	641516
-3.3222	-2.08135	7.90425e-08	1.85206e-06	TRPC4	7223
-2.75609	-1.92859	8.36423e-08	1.93933e-06	B4GALNT1	2583
-3.63311	-1.73374	9.10669e-08	2.09202e-06	SLC7A3	84889
-2.84357	0.553658	9.47693e-08	2.16385e-06	NTRK3	4916
-5.0995	1.356	9.927e-08	2.24097e-06	FOXF2	2295
-1.06218	1.45856	1.18943e-07	2.59205e-06	RSPH4A	345895
-4.6689	-0.8715	1.30608e-07	2.80639e-06	FOXF1	2294
-1.94895	-1.83815	1.3097e-07	2.80812e-06	OTX1	5013
-1.2343	0.547708	1.35316e-07	2.88578e-06	DBNDD1	79007
-1.45557	1.63221	1.58671e-07	3.29231e-06	DKFZP434L187	26082
-3.04071	-2.53191	1.62707e-07	3.35164e-06	HOXC9	3225
-2.67727	-1.02862	1.63803e-07	3.36325e-06	COL21A1	81578
-2.62429	-0.156014	1.68531e-07	3.42909e-06	GLP1R	2740
-1.07416	1.87944	1.8171e-07	3.63785e-06	MYOM2	9172
-2.0531	0.0228235	2.02876e-07	3.99343e-06	GNG4	2786
-1.03211	1.99818	2.03266e-07	3.99717e-06	SCUBE3	222663
-1.45189	1.40406	2.20064e-07	4.27271e-06	SYDE1	85360
-1.06918	0.518113	2.22527e-07	4.30378e-06	ZNF876P	642280
-2.44603	-2.08463	2.4445e-07	4.65553e-06	SLC38A3	10991
-2.11144	-0.505087	2.49024e-07	4.70222e-06	SEMA3D	223117
-2.06459	0.916932	2.84932e-07	5.27045e-06	SEMA5A	9037
-1.47222	0.503887	2.89678e-07	5.34379e-06	FAM101A	144347
-3.09899	-1.85184	3.17051e-07	5.77351e-06	C6orf138	442213
-1.91819	-0.472262	3.24158e-07	5.88145e-06	PCDHB9	56127
-3.06352	-1.32942	3.27348e-07	5.92696e-06	CYP27C1	339761
-2.79942	-2.47308	3.79301e-07	6.73913e-06	KCNA7	3743
-1.38065	3.55158	4.04627e-07	7.08364e-06	NOG	9241
-1.57052	1.2987	4.19027e-07	7.28457e-06	SLC29A4	222962
-1.93018	1.02202	4.71696e-07	8.05965e-06	IGDCC4	57722
-1.88008	0.254587	4.82281e-07	8.20536e-06	MUC16	94025
-1.4201	-2.16824	5.32451e-07	8.94446e-06	KCNK16	83795
-1.94404	3.4326	5.37996e-07	9.01482e-06	CHI3L1	1116
-1.25024	0.74608	5.43767e-07	9.081e-06	IL9R	3581
-1.16098	0.923547	5.48326e-07	9.14947e-06	DMC1	11144
-1.25969	1.43378	5.52867e-07	9.20983e-06	ADM2	79924
-2.63506	0.848205	5.56164e-07	9.25702e-06	CNTN1	1272
-1.72868	0.0242915	6.09261e-07	1.00237e-05	GPR87	53836
-1.15557	0.345682	6.7237e-07	1.08647e-05	ESYT3	83850
-1.31719	0.850388	6.79952e-07	1.09694e-05	RASGRF1	5923
-1.3231	4.99893	7.57958e-07	1.20524e-05	COBLL1	22837
-2.90736	-1.53959	7.72845e-07	1.22403e-05	ABCC8	6833
-4.15544	-2.45792	7.77555e-07	1.22796e-05	SPATA8	145946
-1.81414	-1.70831	7.78147e-07	1.22796e-05	TTLL2	83887
-3.25241	1.57048	7.78403e-07	1.22796e-05	RORB	6096
-1.69555	-1.0232	8.40685e-07	1.30861e-05	DLX1	1745
-2.49805	0.519504	9.56645e-07	1.46961e-05	SLC26A9	115019
-3.05288	-1.93524	9.67632e-07	1.4842e-05	AZGP1	563
-1.48655	3.97251	9.9585e-07	1.5228e-05	ATP9A	10079
-1.4383	4.95442	1.03976e-06	1.57923e-05	MED12L	116931
-1.76526	-0.629665	1.04779e-06	1.584e-05	TMPRSS3	64699
-1.60496	-1.73981	1.04981e-06	1.58585e-05	KCNK9	51305
-1.65452	1.89292	1.07977e-06	1.62741e-05	PARD3	56288
-1.0179	6.02468	1.12404e-06	1.68564e-05	ARHGAP5	394
-4.09023	-2.17454	1.13089e-06	1.69421e-05	SOX11	6664
-1.24889	3.51031	1.13496e-06	1.69778e-05	ZFYVE9	9372
-1.86338	-0.932301	1.16277e-06	1.73027e-05	BCAN	63827
-1.22642	1.23208	1.41306e-06	2.05249e-05	FAM171A2	284069
-1.35729	4.82856	1.43571e-06	2.08356e-05	MYCN	4613
-1.46304	1.45017	1.44091e-06	2.08877e-05	SLC4A4	8671
-1.89039	-1.18201	1.47719e-06	2.13289e-05	PCDHB8	56128
-1.41142	2.69618	1.57627e-06	2.25958e-05	TCL1A	8115
-1.2268	-0.56371	1.58286e-06	2.26443e-05	CASKIN1	57524
-2.27445	-1.92321	1.60934e-06	2.29544e-05	TNFSF11	8600
-2.78593	-1.64266	1.62949e-06	2.32085e-05	LOC285548	285548
-2.16135	1.89152	1.71115e-06	2.41474e-05	IRX5	10265
-2.17992	2.73258	1.81832e-06	2.54974e-05	NDST3	9348
-1.9172	-0.928854	2.01232e-06	2.78651e-05	BMPER	168667
-1.37987	2.83768	2.07012e-06	2.85783e-05	VANGL2	57216
-2.95648	-1.1934	2.11173e-06	2.90199e-05	AJAP1	55966
-3.39818	-2.63065	2.1181e-06	2.90874e-05	ONECUT1	3175
-3.91187	-0.921404	2.27938e-06	3.10457e-05	ROS1	6098
-1.1337	3.35083	2.71907e-06	3.62179e-05	P2RY14	9934
-1.5148	-1.82238	2.73935e-06	3.64151e-05	HAS1	3036
-1.02595	5.63368	2.85592e-06	3.75393e-05	DNM1	1759
-1.80317	-0.848462	2.98512e-06	3.88787e-05	ZNF648	127665
-1.59229	2.10275	3.20562e-06	4.11591e-05	psiTPTE22	387590
-3.3004	0.497124	3.27932e-06	4.19433e-05	POSTN	10631
-1.54749	2.21102	3.50328e-06	4.42964e-05	MEGF10	84466
-2.89324	-2.21344	3.57916e-06	4.49707e-05	MAGEL2	54551
-1.76053	-2.07554	3.82023e-06	4.74613e-05	TMEM132E	124842
-1.2763	3.1165	4.05303e-06	4.96421e-05	PTCH1	5727
-1.27945	5.29055	4.08711e-06	4.99368e-05	HOPX	84525
-1.27806	-0.347993	4.09381e-06	4.99882e-05	CAMK2N1	55450
-3.52552	-1.49441	4.32811e-06	5.2115e-05	SLC17A2	10246
-3.11426	-0.194574	4.40349e-06	5.27995e-05	ATRNL1	26033
-1.22519	-1.83261	4.45522e-06	5.33236e-05	SLC17A7	57030
-1.57222	0.387907	4.6824e-06	5.55756e-05	ITGAD	3681
-2.61456	-3.13649	4.72656e-06	5.59665e-05	A2BP1	54715
-3.46397	-2.81379	5.13059e-06	5.9932e-05	T	6862
-1.00016	2.4301	5.2345e-06	6.10385e-05	KIF7	374654
-1.71908	-1.12166	5.30929e-06	6.17302e-05	PCDHB10	56126
-3.54295	-2.59268	5.48253e-06	6.36331e-05	SOX1	6656
-1.26861	3.33096	5.68335e-06	6.55072e-05	PLEKHA6	22874
-1.05496	-0.975771	5.685e-06	6.55072e-05	GRAMD2	196996
-1.08989	2.67879	5.71057e-06	6.57062e-05	LHFP	10186
-1.2183	2.01692	5.88531e-06	6.7483e-05	C12orf59	120939
-1.07256	-1.55103	6.11337e-06	6.96154e-05	FAM66A	100133172
-1.28351	3.74523	6.28741e-06	7.10661e-05	ADAMTS14	140766
-1.70036	0.40187	6.36822e-06	7.18225e-05	EPHB1	2047
-1.22943	-0.773995	6.65378e-06	7.43746e-05	PROZ	8858
-1.84893	0.428981	6.65418e-06	7.43746e-05	TLL2	7093
-3.46138	-1.61162	6.8942e-06	7.65425e-05	C18orf2	56651
-1.29582	4.31048	7.48885e-06	8.26321e-05	ABCB1	5243
-2.67518	-2.60798	7.51049e-06	8.27399e-05	C21orf130	284835
-1.12534	0.73244	8.07783e-06	8.76821e-05	CLDN5	7122
-1.37994	-0.977636	8.10017e-06	8.78768e-05	PVRL3	25945
-1.63615	2.59797	8.23861e-06	8.88469e-05	SCARA3	51435
-1.64086	-0.0540118	8.93661e-06	9.49872e-05	FAM160A1	729830
-1.60205	-0.677302	9.11255e-06	9.66512e-05	GDF10	2662
-1.22993	3.3799	9.43889e-06	9.96355e-05	PLAG1	5324
-1.12244	5.14112	9.53416e-06	0.000100428	MYO5C	55930
-1.05576	3.00626	9.64758e-06	0.00010145	DOC2A	8448
-1.86081	-1.02516	9.70127e-06	0.000101866	PNLDC1	154197
-2.01686	0.459853	1.03005e-05	0.00010731	AVPR1A	552
-1.42461	-2.18479	1.04149e-05	0.000108332	NXNL1	115861
-2.68158	-2.9384	1.04667e-05	0.000108688	LCE5A	254910
-3.28899	0.48396	1.04709e-05	0.000108688	RASL12	51285
-3.66615	-2.11651	1.06252e-05	0.000109947	BBOX1	8424
-1.27499	-1.26442	1.08304e-05	0.000111779	TULP2	7288
-1.96187	1.5384	1.08882e-05	0.000112086	BMX	660
-2.3555	-3.2181	1.11684e-05	0.000114557	PTH2	113091
-1.90645	-0.812542	1.13917e-05	0.000116501	FER1L6	654463
-2.87109	-3.05315	1.1513e-05	0.000117545	HOXD13	3239
-1.2674	6.81656	1.15187e-05	0.000117545	SEPP1	6414
-1.57116	0.917989	1.15275e-05	0.000117575	STK33	65975
-1.09955	1.87164	1.19397e-05	0.000121407	ADAM22	53616
-1.41502	2.83126	1.20461e-05	0.000122301	ALOX12P2	245
-2.4573	1.65754	1.21513e-05	0.000123147	JPH1	56704
-1.28292	1.61267	1.2383e-05	0.000125275	KIF5C	3800
-1.35445	1.69949	1.28782e-05	0.000129628	TNFRSF19	55504
-1.28608	1.64392	1.29331e-05	0.000130114	FLG	2312
-2.215	0.655166	1.30561e-05	0.000130998	OGDHL	55753
-3.22431	-2.90457	1.3064e-05	0.000130998	C1orf87	127795
-1.58424	1.73427	1.31616e-05	0.000131814	WDR86	349136
-1.5153	2.75417	1.34177e-05	0.000133908	BEND6	221336
-1.37427	-0.912581	1.37547e-05	0.000136491	SP7	121340
-1.39349	0.331185	1.39063e-05	0.000137613	FUT6	2528
-1.60966	-1.7797	1.42714e-05	0.000141017	DSCAML1	57453
-1.53185	5.05057	1.43932e-05	0.000142079	ZNF711	7552
-2.27611	4.44795	1.47674e-05	0.000145127	TKTL1	8277
-1.05562	4.28917	1.48504e-05	0.000145554	SRGAP3	9901
-1.35932	3.03536	1.48773e-05	0.000145704	RASD1	51655
-1.00339	1.19775	1.5467e-05	0.000150078	TLR3	7098
-1.48679	4.00661	1.61783e-05	0.000155618	MS4A2	2206
-1.0836	2.80686	1.64605e-05	0.000157724	ATP1A3	478
-1.00513	5.48019	1.65474e-05	0.000158328	OBSL1	23363
-2.21542	-2.74348	1.66508e-05	0.000159088	HOXC8	3224
-1.53592	1.3697	1.67545e-05	0.000159888	NNMT	4837
-1.16851	2.84025	1.68377e-05	0.000160413	NBEA	26960
-2.87499	-1.09782	1.68762e-05	0.000160702	EDN3	1908
-3.94442	-2.58834	1.74028e-05	0.000165087	CDH18	1016
-1.90479	-2.51056	1.78997e-05	0.000169236	PCDHB6	56130
-1.08873	1.24147	1.79139e-05	0.00016929	DYTN	391475
-1.02993	4.06642	1.88637e-05	0.000177008	WT1	7490
-1.31437	-1.02573	1.91196e-05	0.00017882	UBE2QL1	134111
-1.34144	2.55932	1.92254e-05	0.000179557	PLXNA4	91584
-1.33018	6.19695	1.9572e-05	0.000182453	MMP2	4313
-1.09623	2.41536	1.9699e-05	0.000183453	ITGA2	3673
-1.47642	2.63227	2.01758e-05	0.000187206	PHKA1	5255
-1.3097	2.4089	2.06795e-05	0.000191435	TUBB4	10382
-1.03235	-1.70098	2.08246e-05	0.000192469	NRTN	4902
-1.74646	2.3601	2.12194e-05	0.000195614	FBLN1	2192
-1.21867	-1.08793	2.15443e-05	0.000198152	C9orf128	392307
-1.63233	5.03097	2.21968e-05	0.000202844	FOXC1	2296
-1.18747	0.573322	2.31714e-05	0.000210784	SSTR2	6752
-1.37558	0.500829	2.43401e-05	0.00021991	LAYN	143903
-1.25731	2.15076	2.54596e-05	0.000228425	LEPREL2	10536
-2.02009	0.05399	2.55439e-05	0.000228817	KIAA1644	85352
-1.10695	5.12788	2.56254e-05	0.000229443	C1orf150	148823
-1.01395	2.02545	2.66837e-05	0.000237851	LRRN1	57633
-3.38833	-0.627017	2.67876e-05	0.000238461	NKX3-2	579
-1.37227	0.626037	2.68569e-05	0.000238688	HS3ST1	9957
-1.22178	1.18119	2.73243e-05	0.000241939	CES3	23491
-1.41149	0.645819	2.83401e-05	0.000249383	FAM198A	729085
-1.93394	-1.51962	2.9614e-05	0.000258652	SEMA5B	54437
-1.2033	-1.96819	2.98151e-05	0.000260028	CXorf50B	653687
-1.083	0.62715	3.18281e-05	0.000274385	DNAH6	1768
-2.71942	-1.41029	3.21259e-05	0.000276713	TBX4	9496
-2.01839	-2.1838	3.46503e-05	0.000295016	PRPH	5630
-1.07669	-1.46158	3.47736e-05	0.000295687	PTCHD2	57540
-4.16435	-0.854268	3.70246e-05	0.00031072	FOXQ1	94234
-1.80426	-2.06949	3.86508e-05	0.000322738	HS6ST2	90161
-1.50557	-0.613954	3.95282e-05	0.000329099	CGN	57530
-2.37128	-3.19202	4.01682e-05	0.000333314	PPP1R3A	5506
-1.3014	-1.61497	4.0444e-05	0.000335323	OR2G2	81470
-1.10468	-2.1098	4.04663e-05	0.000335369	CAMK2N2	94032
-1.18014	-0.206315	4.06447e-05	0.000336297	IGLON5	402665
-1.47684	1.85368	4.13075e-05	0.000341252	SALL4	57167
-1.68604	-0.283659	4.16484e-05	0.000343595	FLRT3	23767
-3.01818	-2.95814	4.25964e-05	0.000349536	SP9	100131390
-1.6702	-1.98781	4.32615e-05	0.000354119	MAG	4099
-1.13715	0.0923904	4.43494e-05	0.000361688	KCNJ11	3767
-1.20743	1.33451	4.84566e-05	0.00038945	ANKRD20A3	441425
-1.9005	-1.4035	4.87959e-05	0.00039123	GRM4	2914
-1.30563	-0.00725724	5.03399e-05	0.00040119	CCDC46	201134
-1.20585	-1.67923	5.05444e-05	0.000402519	DIO2	1734
-1.18613	3.84866	5.26475e-05	0.000415759	KCNK17	89822
-1.41315	-0.722285	5.28186e-05	0.000416945	FLG2	388698
-1.12029	-0.0241838	5.31227e-05	0.000418848	LZTS1	11178
-1.02354	0.218212	5.50272e-05	0.000431985	EPB41L1	2036
-1.20869	0.665288	5.69307e-05	0.000445176	CXorf57	55086
-1.70181	0.488417	6.24535e-05	0.00048175	APOD	347
-1.14123	3.06834	6.43988e-05	0.00049332	LOXL4	84171
-2.30832	-3.06767	6.63387e-05	0.000505462	CTXN3	613212
-3.52773	-0.966804	7.10179e-05	0.000534174	CNTNAP5	129684
-2.47112	-3.13253	7.1294e-05	0.000536033	HOXC11	3227
-1.14085	0.0408291	7.15389e-05	0.000537104	AVPR1B	553
-1.01202	0.888332	7.24055e-05	0.000543178	NKD1	85407
-1.61793	-2.79544	7.6501e-05	0.000566653	VSX1	30813
-1.05205	1.06502	7.77765e-05	0.000573544	MCAM	4162
-1.12706	0.969349	7.78945e-05	0.000574202	NKX3-1	4824
-1.40689	5.67513	7.79804e-05	0.000574623	SDK2	54549
-1.26952	7.94103	7.86798e-05	0.000578709	CPA3	1359
-1.56272	1.27237	7.86801e-05	0.000578709	CACNG4	27092
-2.22664	-3.11043	8.04566e-05	0.00058852	CHAT	1103
-1.56934	-1.44974	8.54498e-05	0.000619589	PCSK1N	27344
-1.10373	-1.08514	8.77289e-05	0.000634269	NPHP1	4867
-1.11385	3.35994	8.8155e-05	0.000636657	HDGFRP3	50810
-1.85773	-1.87921	9.48799e-05	0.000678832	NOS2	4843
-2.06195	-2.85796	9.57408e-05	0.000683765	EPHA7	2045
-1.70895	2.92124	9.58006e-05	0.000683947	GJA1	2697
-1.86111	-3.11917	9.59055e-05	0.000684268	LOC727924	727924
-1.28519	-2.16843	9.60764e-05	0.00068518	LOC392196	392196
-1.04053	-0.445824	9.89577e-05	0.000701214	MYLK2	85366
-1.52849	-2.78197	9.97945e-05	0.000706642	CDH22	64405
-1.39831	-2.24694	0.000102663	0.000723871	NRXN1	9378
-2.21712	-1.52229	0.000103769	0.000730455	LMO1	4004
-1.01978	0.953834	0.000105789	0.000742233	LOC284233	284233
-1.10502	-2.18344	0.000110184	0.000765034	TTC23L	153657
-1.90502	0.370055	0.000115467	0.000795361	GLRB	2743
-1.2322	3.78677	0.00011959	0.000820022	MDFI	4188
-1.52306	-0.646938	0.000122923	0.000839127	ANKRD20A4	728747
-1.02215	1.693	0.000133112	0.000892488	SAMD12	401474
-3.11211	-1.86102	0.00013378	0.000895782	SYT4	6860
-1.27562	3.87112	0.000138071	0.000920197	PTPN14	5784
-1.02972	-0.264283	0.000138122	0.000920197	PSD2	84249
-1.19637	4.38191	0.000148278	0.000977408	DPYSL3	1809
-1.07601	1.76787	0.000148787	0.000978822	CORO2B	10391
-1.88842	-2.60116	0.000155594	0.00101623	AADAC	13
-2.24247	0.681754	0.000156196	0.00101949	AGR2	10551
-1.38082	-2.57966	0.00015992	0.00104141	CLRN1OS	116933
-1.38537	-3.32711	0.00016389	0.00106275	PRAMEF20	645425
-1.03709	1.40489	0.000164559	0.00106605	RNF165	494470
-2.14687	-2.6305	0.000165288	0.00107008	ASPG	374569
-1.08229	3.26811	0.000172927	0.00111088	NT5E	4907
-2.254	-2.86601	0.000176851	0.00113208	RNF17	56163
-1.20798	-0.362084	0.000178707	0.00114249	RASSF6	166824
-1.76044	-1.454	0.000185782	0.00117936	PCDHB3	56132
-1.70093	1.27451	0.000192094	0.00121231	GJA3	2700
-1.2585	-2.18477	0.000192122	0.00121231	SPDYC	387778
-1.38575	-1.48188	0.000193268	0.00121839	?	728788
-1.26685	1.98862	0.000200121	0.00125603	FAM47E	100129583
-1.16029	-1.32774	0.000200478	0.00125748	OR2G3	81469
-1.29393	-1.44125	0.00020491	0.00127845	MSX1	4487
-1.33677	1.50158	0.000206945	0.00128832	INHBA	3624
-1.14877	5.59326	0.000210512	0.00130726	NEGR1	257194
-1.63856	4.06656	0.000213725	0.00132227	UGT3A2	167127
-1.08672	2.55016	0.000222652	0.00136858	CHD5	26038
-1.92364	-2.74738	0.000230064	0.00140597	FAM169B	283777
-2.05206	2.23342	0.000232362	0.00141778	OPALIN	93377
-1.25061	-0.416071	0.000239524	0.00145613	ZBTB7C	201501
-1.81913	0.0260934	0.000267902	0.00159557	TWIST1	7291
-1.0266	2.22996	0.000272771	0.00162118	ITGB8	3696
-1.08067	-2.23311	0.000287178	0.00169418	RLN1	6013
-1.07659	-2.53736	0.000292343	0.00172007	SH2D7	646892
-2.57322	-1.47884	0.000296181	0.00173979	CTNND2	1501
-2.24053	-2.91351	0.000303839	0.00177827	GRIN2B	2904
-1.54073	1.87166	0.000308094	0.00179947	VGLL3	389136
-2.01328	-2.70442	0.000314971	0.00183373	ASCL4	121549
-1.19433	1.91449	0.00031746	0.00184427	EBF3	253738
-1.20096	3.8269	0.000321039	0.00186097	NRP1	8829
-1.61438	-0.0811301	0.000323427	0.0018704	PCDHB2	56133
-1.03476	2.65052	0.000328045	0.00189162	DOCK3	1795
-1.19895	1.45772	0.000332578	0.00191333	CNN3	1266
-2.76664	-0.893105	0.000336256	0.00192948	POU1F1	5449
-1.00864	1.83069	0.0003373	0.00193436	HRNR	388697
-1.14184	-1.42974	0.000347741	0.00198567	GAL3ST1	9514
-1.67948	1.96914	0.000356942	0.00203065	KRT17	3872
-1.71546	-2.41865	0.000368797	0.00208701	PNCK	139728
-1.59491	4.84549	0.000370832	0.00209439	SCN9A	6335
-1.41776	-1.41929	0.000373103	0.00210398	PCDHB4	56131
-1.69772	-2.36002	0.000374031	0.00210748	ECEL1	9427
-1.17387	-2.32941	0.000379103	0.00213119	INSC	387755
-2.15789	-2.96803	0.000387063	0.00216738	CTAG1B	1485
-1.9858	-3.16743	0.000403282	0.00224775	TGM7	116179
-1.14839	3.46068	0.000408973	0.0022741	KRT8	3856
-1.60393	-1.79954	0.000416396	0.00231151	LYPD1	116372
-1.93159	0.822715	0.000420335	0.0023269	KCNK10	54207
-1.25155	-0.414481	0.000436928	0.00240407	GPR63	81491
-1.25076	0.628434	0.000462023	0.00252335	APLN	8862
-1.31565	2.12145	0.000473776	0.00257414	HLF	3131
-1.07781	-1.20827	0.00047622	0.00258601	HOXC4	3221
-1.41502	1.08571	0.000479727	0.002601	SLC27A6	28965
-1.07743	-1.44147	0.000482719	0.00261134	MAPK10	5602
-1.38891	-3.24675	0.000508409	0.00273032	VAX2	25806
-1.78883	2.6988	0.000510031	0.00273756	KIAA0087	9808
-2.43343	-0.10427	0.000513703	0.00275393	GABRB2	2561
-1.71908	-0.181055	0.000521445	0.00278538	SLC44A3	126969
-1.66226	-1.19247	0.000566988	0.00299015	CXorf22	170063
-1.56109	-3.26208	0.000595022	0.00310921	OR4Q3	441669
-1.27266	-0.88928	0.000608708	0.0031691	LOC285954	285954
-1.11346	0.106598	0.000644142	0.00331977	ZNF883	169834
-1.39111	0.99629	0.000650378	0.00334499	NRXN3	9369
-1.75671	0.608331	0.000653169	0.00335329	B4GALNT4	338707
-3.27952	1.78749	0.000671866	0.00343572	PDPN	10630
-1.26354	-1.80752	0.000684012	0.00348829	SCT	6343
-1.23018	-2.17093	0.000695068	0.00353589	C12orf68	387856
-1.28453	-2.30172	0.000695119	0.00353589	SFTPA1	653509
-1.52836	0.687628	0.000738474	0.00372506	PGBD5	79605
-1.016	3.36291	0.000752328	0.0037806	ZNF334	55713
-1.01352	0.387589	0.000759993	0.00381239	CCNJL	79616
-1.10333	1.99541	0.000763308	0.00382229	HSPA4L	22824
-1.55651	-2.16886	0.000771625	0.00386006	CAPN13	92291
-1.8665	-3.13311	0.000817409	0.0040525	SALL3	27164
-2.55056	-2.72423	0.000827042	0.00409313	BARX2	8538
-1.71343	-2.21797	0.000828882	0.00410122	ZNF556	80032
-1.78001	-3.26166	0.000890049	0.00435951	GDNF	2668
-1.03066	0.30411	0.000900101	0.0044001	PCDHB14	56122
-1.33736	-0.0612312	0.000911889	0.00445009	SLC35F3	148641
-1.26221	-2.93661	0.000930142	0.00452036	BNC1	646
-1.63146	0.945721	0.000939854	0.00455978	BEND7	222389
-1.20619	0.56438	0.000946963	0.00458646	NFATC4	4776
-1.68107	-2.7057	0.000957529	0.004632	CNTFR	1271
-1.17209	1.12806	0.0010025	0.00482146	PDE9A	5152
-1.51126	-0.88822	0.00106425	0.00507078	PRINS	100169750
-1.49899	-3.11824	0.00110025	0.00520003	C5orf46	389336
-1.7146	-1.83494	0.00111591	0.00526284	OPRK1	4986
-1.08553	2.41168	0.00116006	0.00543248	USP44	84101
-1.0301	-1.32529	0.00117998	0.00550641	ZNF541	84215
-1.70198	-2.61106	0.00118189	0.00551403	DOK5	55816
-1.35418	-2.32357	0.00120343	0.00559618	ATP12A	479
-2.00212	-1.20958	0.00124293	0.00574638	ZNF99	7652
-1.22984	0.420363	0.00125949	0.00580675	EPHA2	1969
-1.3949	-3.18959	0.00127787	0.00588197	PCDHB17	54661
-1.19804	-2.10948	0.00131075	0.00600973	TEPP	374739
-1.53623	3.70821	0.0013199	0.00604889	DSG2	1829
-1.47843	-1.62572	0.00133054	0.00608713	C19orf33	64073
-1.04375	-2.33329	0.00135432	0.00618109	OR13C3	138803
-1.51858	-1.81179	0.00136291	0.00621458	ESRP1	54845
-2.45269	-3.03848	0.00137922	0.00626589	PIWIL1	9271
-1.03672	1.91264	0.00140438	0.00635548	ACCN2	41
-1.20496	-1.05166	0.00140868	0.00637086	GLYATL2	219970
-1.59825	-2.19239	0.00141272	0.00638477	OR4N4	283694
-1.46226	-1.03623	0.00141608	0.00639381	LOC201651	201651
-2.003	-1.60454	0.00141859	0.00640115	LAMB4	22798
-1.1634	0.6162	0.00143723	0.00647353	GREB1	9687
-1.37894	-3.12514	0.00146033	0.00656721	FOXD4L5	653427
-1.12419	0.0821876	0.00147082	0.00659801	C2orf85	285093
-2.49129	-2.7394	0.00148206	0.00664095	TRIM6-TRIM34	445372
-1.00615	-3.02945	0.00150658	0.00673117	CRYGN	155051
-1.35633	-0.748395	0.00154067	0.00685368	ZDHHC8P1	150244
-1.8069	1.43223	0.00154229	0.00685692	PREX2	80243
-1.56727	-2.7009	0.00155192	0.00689665	ACADL	33
-1.13589	-1.04823	0.00157577	0.00698861	TNFRSF11B	4982
-1.7566	0.674942	0.0015928	0.00705003	PABPC4L	132430
-1.10577	-3.34674	0.00162087	0.00714888	LY6D	8581
-1.15289	-2.76748	0.00165992	0.0072953	FMO1	2326
-1.43706	4.35349	0.00173888	0.00758714	ST18	9705
-1.21056	-2.0683	0.00175876	0.00766217	C2orf82	389084
-2.0169	-1.75579	0.00175957	0.007664	LOC148145	148145
-1.90521	-2.7359	0.00180244	0.00781148	PHF21B	112885
-1.42352	-0.17761	0.00180843	0.00782894	NUDT11	55190
-1.45191	-2.54947	0.00181625	0.00786037	NCRNA00158	54072
-1.55122	-2.55432	0.00182322	0.00788269	DPPA3	359787
-1.54731	-3.31583	0.00184143	0.00794249	HOXC12	3228
-1.10717	-2.63742	0.00186288	0.00801249	CLRN1	7401
-1.24538	-1.90279	0.00186462	0.0080174	BMP10	27302
-1.32963	-3.01495	0.00186483	0.0080174	ANTXRL	195977
-1.00004	-0.851592	0.00187024	0.00803199	ACR	49
-1.39903	-1.97657	0.00190257	0.00814804	SLC17A3	10786
-1.04366	3.81422	0.00191185	0.00817954	NLRP2	55655
-1.29227	-1.21578	0.00194176	0.00829272	LOC100240726	100240726
-1.37857	2.55175	0.00199489	0.00846344	SHD	56961
-1.19247	-0.458828	0.00202016	0.00855063	SRPX	8406
-1.3199	-2.75879	0.00213899	0.0089698	MAT1A	4143
-1.19949	0.877648	0.00215652	0.00903381	SPSB4	92369
-1.61507	-2.75576	0.00223316	0.00929825	DDX25	29118
-1.0334	-0.341309	0.00224731	0.00934348	PTCRA	171558
-1.06879	3.7196	0.00236458	0.00974972	SH3BP4	23677
-1.19121	-3.182	0.00236618	0.00975432	ASB11	140456
-1.11284	0.962876	0.00237482	0.00978621	GLI3	2737
-1.32377	0.0844263	0.00243586	0.0100002	RNF150	57484
-1.6078	-2.45701	0.00244721	0.0100303	OR4M2	390538
-2.14089	2.00369	0.00261116	0.0105697	SIX3	6496
-1.17676	-2.73574	0.00267271	0.0107773	HTR3A	3359
-1.10742	3.89633	0.00268572	0.0108123	TDRD9	122402
-1.06949	-3.34958	0.00268925	0.0108243	GPX5	2880
-1.07571	-3.34924	0.00273865	0.0109921	PRR23A	729627
-1.48946	0.143207	0.00275952	0.0110603	LOC100131551	100131551
-1.4552	-1.18891	0.00276134	0.0110618	GJB2	2706
-1.16287	0.568736	0.00276157	0.0110618	C1orf126	200197
-1.17074	-3.31685	0.00278448	0.0111357	LOC440356	440356
-1.64957	-1.51958	0.00280491	0.0112039	STC2	8614
-2.0976	-1.33356	0.00299989	0.0118522	KCNJ6	3763
-1.59255	-1.99572	0.00301245	0.0118956	MYH14	79784
-1.59268	-3.22978	0.00312835	0.0122596	PMCHL2	5370
-1.06149	-2.52289	0.00315314	0.0123451	C10orf27	219793
-1.03971	-2.26422	0.00320083	0.012495	SCRT2	85508
-1.68638	-3.0641	0.00325337	0.0126582	SLC32A1	140679
-1.49047	-3.16806	0.00331879	0.0128449	EPHA6	285220
-1.50774	-1.10677	0.00334866	0.0129429	FAM71A	149647
-1.63144	-3.03262	0.00356092	0.0136312	CDK5R2	8941
-1.11549	-1.36298	0.00356474	0.0136432	KIRREL2	84063
-1.3198	2.47939	0.00359848	0.0137538	LPHN3	23284
-1.22198	-3.19186	0.00371627	0.0141336	SERPINA10	51156
-1.20382	-3.32747	0.00380901	0.0144155	DSG3	1830
-1.25344	-2.72935	0.00383618	0.0144929	LGI3	203190
-1.12	-3.2144	0.00385998	0.014569	C8orf12	83656
-1.29183	-2.02526	0.00390639	0.0147219	FOXA3	3171
-1.03588	1.08682	0.00394489	0.0148501	COL27A1	85301
-1.3916	-2.83226	0.00396136	0.0148924	FGF16	8823
-1.22126	-3.28681	0.0039638	0.0148988	NANOS2	339345
-1.25209	-2.65051	0.00405132	0.0151848	SLC26A10	65012
-1.15513	0.601935	0.00417977	0.0155901	CLNK	116449
-1.09102	2.5598	0.00424231	0.0157585	KIAA1217	56243
-1.2074	-3.02787	0.00425588	0.0157942	SLC30A2	7780
-1.41043	-2.4002	0.00438167	0.0161767	FEV	54738
-1.69192	-3.23167	0.00443068	0.0163214	KLHL1	57626
-1.0972	2.30065	0.00451376	0.0165937	CYP46A1	10858
-1.68688	-2.35784	0.00451611	0.0165993	LY6H	4062
-1.43721	-2.07531	0.00455833	0.016736	FLJ37543	285668
-1.1215	-0.803419	0.0045612	0.0167428	SMOC1	64093
-1.10614	3.21582	0.00473048	0.0172758	ADAMTS1	9510
-1.54272	-3.30422	0.00475571	0.0173552	PCP4	5121
-1.07408	-3.1821	0.00479463	0.0174685	C2orf80	389073
-1.44755	-2.80686	0.00496511	0.0179388	HOXC5	3222
-1.15311	-3.28231	0.00502128	0.0181188	ACCN5	51802
-1.15004	-2.93599	0.00509421	0.0183165	NME5	8382
-1.07226	2.29823	0.0051869	0.0185652	PAWR	5074
-1.47454	-0.464387	0.00527044	0.01879	ADAMTS15	170689
-1.13472	-3.3102	0.00529764	0.0188668	KCNA1	3736
-1.26498	-3.28666	0.00546338	0.0193443	SYCP1	6847
-1.50056	6.88257	0.00554383	0.0195826	DNTT	1791
-1.28182	-3.20448	0.00562907	0.019831	C2orf70	339778
-1.16515	3.20773	0.00570441	0.0200516	CEACAM6	4680
-1.26445	0.0943114	0.00590761	0.0206627	LCN8	138307
-1.32058	-1.18829	0.00598823	0.0208897	FAM83B	222584
-1.02965	-2.50458	0.00603104	0.0209803	MAGEE2	139599
-1.09589	-3.33643	0.0060416	0.0209987	RBMXL3	139804
-1.00381	-1.82594	0.0061191	0.0212273	F7	2155
-1.1503	1.40234	0.00615976	0.0213461	VPREB1	7441
-1.20579	-3.27679	0.00625266	0.021623	OR11H12	440153
-1.30986	-3.27446	0.00629019	0.0217256	OR10J5	127385
-1.30068	-3.33303	0.00670957	0.0228192	OBP2B	29989
-1.42364	-3.09312	0.00673483	0.0228895	MT3	4504
-1.03228	1.53206	0.00677288	0.0229914	PRRG1	5638
-1.07433	3.14994	0.00695005	0.023461	PACSIN1	29993
-1.00264	-3.29669	0.00698587	0.023554	TMEM211	255349
-1.01043	-3.35383	0.0070601	0.0237761	KRT6B	3854
-1.16654	-2.53679	0.00715196	0.0240125	PPP1R1C	151242
-1.65119	-2.91144	0.00723714	0.0242576	CNBD1	168975
-1.17783	1.38949	0.00746217	0.0248628	GPR173	54328
-1.08282	-3.34949	0.00746963	0.0248805	HOXD12	3238
-1.00971	-2.05428	0.0074978	0.0249426	CDKL4	344387
-1.77569	-3.1761	0.00769955	0.0254937	MUM1L1	139221
-1.00481	-1.70693	0.00772513	0.0255624	TMSB15A	11013
-1.16651	-2.96378	0.00787583	0.0259534	SHC3	53358
-1.01331	-2.77315	0.00792978	0.026101	INSL5	10022
-1.18157	-3.33928	0.00811218	0.0266091	UBE2U	148581
-1.46294	-3.17199	0.00814924	0.0267087	FAM150A	389658
-1.13127	-2.62617	0.00820404	0.0268662	DGKK	139189
-1.06661	-1.20224	0.00830975	0.0271144	CBLN2	147381
-1.70723	-1.78416	0.00860116	0.0278556	LRCH2	57631
-1.92945	-2.87541	0.00883464	0.0284593	RNASE12	493901
-1.16318	1.31137	0.00901651	0.0289423	ZNF727	442319
-1.07729	-3.272	0.00915085	0.029298	C3orf22	152065
-1.57579	-1.22859	0.00925257	0.0295525	CD1B	910
-1.49904	-1.02381	0.00928156	0.0296166	PRG3	10394
-1.40746	-2.74023	0.00938585	0.0298968	OR4N3P	390539
-1.45667	-2.13325	0.0095371	0.0302828	CXorf59	286464
-1.1145	-1.5245	0.0098775	0.0312047	FAM153C	653316
-1.00634	-0.979969	0.00996684	0.031446	PHEX	5251
-1.4022	2.49726	0.0101047	0.0318256	SNCAIP	9627
-1.55575	2.02575	0.0102725	0.0322167	DPP10	57628
-1.50522	-3.11156	0.0105209	0.032805	C15orf2	23742
-1.02785	1.64504	0.0108119	0.033534	CDH11	1009
-1.44461	-2.58877	0.0108586	0.0336631	CPA5	93979
-1.00895	1.11075	0.0110067	0.0340482	SVEP1	79987
-1.33943	-1.66294	0.0112248	0.0345939	DLX3	1747
-1.88792	-0.52038	0.0116719	0.0357179	NOVA1	4857
-1.22141	-2.51504	0.012013	0.036582	TEX101	83639
-2.15829	-0.800282	0.012182	0.0369781	XKRY2	353515
-1.16062	0.650786	0.012307	0.0372725	ZFPM2	23414
-1.82804	-1.8517	0.0124004	0.0375097	CADM2	253559
-1.3821	-2.20713	0.0126918	0.0382774	XDH	7498
-1.19037	1.93433	0.0127677	0.0384358	SCN2A	6326
-1.10586	2.33869	0.0131028	0.0392886	MKRN3	7681
-1.5206	-2.6938	0.0133706	0.0399237	SLCO1B3	28234
-1.01748	-2.70648	0.0140457	0.0416648	KCNB1	3745
-1.35314	-1.03471	0.0140914	0.04177	CREG2	200407
-1.32701	-2.88893	0.0141029	0.0417973	TAAR1	134864
-1.14449	2.31889	0.0142889	0.0421935	CLSTN2	64084
-1.0394	-2.938	0.0146262	0.0429714	DCDC2	51473
-1.21979	-2.15841	0.0147515	0.0432756	NPAS3	64067
-1.39556	-3.2804	0.014806	0.043391	C6orf176	90632
-1.04669	-3.30178	0.0150586	0.0439954	PMCHL1	5369
-1.51426	-1.34868	0.0151479	0.044211	C18orf26	284254
-1.1585	-2.7625	0.0153527	0.0446712	LOC643486	643486
-1.01359	-3.2206	0.0172358	0.0490482	LOC100240734	100240734
-1.34585	-3.13348	0.0175574	0.0497858	STMN2	11075

## Sheet: Negatively correlated
logFC	logCPM	PValue	FDR	gene	ID
2.16792	6.15889	1.97649e-20	1.38425e-16	TYMP	1890
4.59775	1.95825	2.32756e-20	1.38425e-16	WNK3	65267
1.82915	3.8016	2.77684e-20	1.38425e-16	UPP1	7378
2.93239	1.66808	1.20203e-19	4.79369e-16	SPOCK1	6695
1.33055	10.3614	5.32429e-19	1.76944e-15	PSAP	5660
3.42772	7.1807	1.87451e-18	5.20833e-15	CD163	9332
1.02328	6.30905	2.0896e-18	5.20833e-15	IFNGR2	3460
1.67662	5.19004	2.86292e-18	6.34295e-15	PILRA	29992
1.41635	6.62186	5.6559e-18	1.02526e-14	S100A6	6277
1.13931	6.46856	7.09368e-18	1.17873e-14	MVP	9961
1.3121	7.83097	2.20664e-17	2.93336e-14	SAT1	6303
2.17366	3.43798	2.36051e-17	2.94178e-14	SRGAP1	57522
2.26383	2.129	4.5645e-17	4.9502e-14	CDKN2B	1030
1.0178	7.35637	4.76041e-17	4.9502e-14	WARS	7453
4.24803	1.47668	4.96509e-17	4.9502e-14	ONECUT2	9480
2.01241	5.02264	5.34893e-17	5.07894e-14	LGALS3	3958
1.5872	6.7975	5.72931e-17	5.19284e-14	HCK	3055
1.00911	4.5502	7.34522e-17	6.10266e-14	FRAT1	10023
2.20592	5.53021	8.17431e-17	6.51983e-14	LILRB3	11025
2.69352	1.47286	1.04672e-16	7.7302e-14	SYT17	51760
5.02182	5.42498	1.25922e-16	8.65824e-14	POU4F1	5457
3.15905	4.20053	1.39835e-16	9.29434e-14	EPB41L3	23136
1.39645	7.53848	1.79187e-16	1.14083e-13	PLD3	23646
1.43486	8.70822	1.83081e-16	1.14083e-13	C10orf54	64115
1.94283	3.93281	2.03346e-16	1.22871e-13	NPL	80896
1.2683	9.42492	2.30553e-16	1.35212e-13	CTSD	1509
1.00507	3.51179	2.62862e-16	1.49756e-13	TMEM120A	83862
1.59781	7.39666	2.97669e-16	1.64875e-13	CD4	920
1.01137	6.92808	3.49602e-16	1.88407e-13	IFNGR1	3459
1.8764	6.25556	4.10448e-16	2.09855e-13	MS4A7	58475
2.51359	6.32572	6.1849e-16	3.08317e-13	HK3	3101
2.76762	4.6648	6.94777e-16	3.37899e-13	TMEM176B	28959
2.81296	4.79157	1.19172e-15	5.52624e-13	PDK4	5166
3.05503	2.58411	1.33247e-15	5.77596e-13	C17orf55	284185
2.32393	2.87731	1.77416e-15	7.52696e-13	KCNE1	3753
1.97997	4.92736	1.94411e-15	8.07615e-13	MS4A14	84689
2.42886	6.60326	2.19441e-15	8.76548e-13	FCGR3A	2214
1.48835	5.90525	2.3209e-15	8.89976e-13	STX11	8676
1.28339	5.32032	2.57805e-15	9.69929e-13	ADAP1	11033
4.98966	1.82087	4.89932e-15	1.68435e-12	CDH6	1004
2.15351	3.32988	5.50307e-15	1.85985e-12	SIGLEC7	27036
2.88863	-0.36929	9.80378e-15	3.05449e-12	CASP5	838
2.6793	4.68507	1.01819e-14	3.1235e-12	SCUBE1	80274
1.35507	3.00174	1.45976e-14	4.27787e-12	C17orf91	84981
2.20107	4.27692	1.60544e-14	4.57321e-12	FCGR2C	9103
1.50867	8.11232	1.79043e-14	5.02834e-12	CD68	968
1.50427	3.59996	1.97318e-14	5.38975e-12	RRAS	6237
2.69583	7.20292	2.03708e-14	5.48911e-12	THBS1	7057
2.79988	1.83666	2.81167e-14	6.92157e-12	SMPDL3A	10924
3.09922	3.74677	3.37304e-14	8.17001e-12	MSR1	4481
1.05962	7.39768	3.42529e-14	8.17001e-12	CTSZ	1522
1.75612	3.78841	4.11259e-14	9.53547e-12	PDE4A	5141
1.13614	2.12878	4.22201e-14	9.67666e-12	JOSD2	126119
1.73738	5.76035	5.70421e-14	1.2638e-11	PTAFR	5724
2.35834	3.93031	5.86294e-14	1.28469e-11	HSPA7	3311
2.14848	6.38736	6.65594e-14	1.4426e-11	SLC11A1	6556
2.85301	4.66908	6.88502e-14	1.46174e-11	C1QA	712
2.39927	6.07032	6.89085e-14	1.46174e-11	MAFB	9935
1.08322	7.76311	7.18627e-14	1.50836e-11	TCIRG1	10312
3.39645	0.752217	7.54386e-14	1.56692e-11	MYO16	23026
2.05575	4.57621	7.91723e-14	1.62752e-11	CRISPLD2	83716
1.97094	7.57364	8.06699e-14	1.64139e-11	IFI30	10437
1.4523	7.17743	8.65021e-14	1.74227e-11	NAMPT	10135
1.83997	4.56585	8.78306e-14	1.75134e-11	ADAP2	55803
1.95766	5.01833	9.22484e-14	1.80337e-11	HMOX1	3162
2.13899	4.596	9.32532e-14	1.80531e-11	SLC8A1	6546
1.87824	5.77396	1.03643e-13	1.96824e-11	LRRC25	126364
1.90817	2.43946	1.1239e-13	2.11421e-11	ODF3B	440836
1.86327	3.77322	1.20268e-13	2.20014e-11	HSPA6	3310
3.32438	1.99206	1.3751e-13	2.48561e-11	SDC2	6383
1.06039	7.13382	1.38971e-13	2.48561e-11	C1orf38	9473
3.6005	2.55284	1.77328e-13	3.04418e-11	MMP7	4316
1.03018	8.76749	1.7862e-13	3.04418e-11	CTSB	1508
2.25709	0.824895	2.41135e-13	3.95993e-11	SIRPD	128646
1.75851	7.70254	2.42283e-13	3.95993e-11	FGR	2268
2.1418	8.0131	2.67927e-13	4.34347e-11	SERPINA1	5265
1.32052	3.68811	3.49044e-13	5.56795e-11	FLVCR2	55640
1.7026	1.36995	3.85245e-13	6.09666e-11	MAP1LC3A	84557
1.27383	7.27812	4.23393e-13	6.6476e-11	ACSL1	2180
1.89396	3.95691	5.09939e-13	7.82167e-11	CTSL1	1514
1.50403	3.00423	5.20766e-13	7.92678e-11	FCGR1C	100132417
1.13889	7.50294	5.47166e-13	8.20056e-11	S100A4	6275
1.6133	6.78121	5.51091e-13	8.20056e-11	SCPEP1	59342
1.10898	6.37985	6.16481e-13	9.0387e-11	CASP1	834
2.25538	3.36946	6.24702e-13	9.09238e-11	SERINC2	347735
1.6243	7.02497	7.29678e-13	1.03927e-10	LMNA	4000
1.02983	6.10313	8.51894e-13	1.18789e-10	UBXN11	91544
1.05063	5.7444	9.23142e-13	1.2783e-10	AGTRAP	57085
1.16951	1.78531	9.31346e-13	1.28076e-10	COMTD1	118881
2.43489	-0.910121	1.1455e-12	1.55382e-10	LAMA2	3908
1.41646	6.30412	1.26618e-12	1.68411e-10	BCL6	604
1.10239	8.19928	1.26651e-12	1.68411e-10	COTL1	23406
1.51705	3.71413	1.26689e-12	1.68411e-10	CAMK1	8536
1.90549	4.61737	1.29526e-12	1.70198e-10	CPM	1368
3.04054	2.45609	1.38472e-12	1.78137e-10	DAAM2	23500
2.16649	5.50305	1.6068e-12	2.01506e-10	LILRA6	79168
1.31262	5.63848	1.64537e-12	2.05055e-10	CEBPB	1051
2.01576	7.25256	1.69626e-12	2.10083e-10	CX3CR1	1524
2.41516	3.71604	1.93069e-12	2.29155e-10	TMEM176A	55365
1.405	7.52832	2.35047e-12	2.77327e-10	ITGAX	3687
6.48765	2.34869	2.42064e-12	2.83927e-10	SLC10A2	6555
2.51288	2.37298	2.47937e-12	2.87433e-10	CADM1	23705
1.6358	7.17074	2.77982e-12	3.20225e-10	NCF2	4688
1.23257	6.26421	3.13804e-12	3.51531e-10	C1orf162	128346
1.74149	4.03156	3.90451e-12	4.30143e-10	TREM1	54210
1.64268	4.28994	5.11877e-12	5.51721e-10	CD300C	10871
2.17595	0.38908	5.26937e-12	5.64899e-10	CD163L1	283316
2.34501	10.2687	5.54609e-12	5.88239e-10	VCAN	1462
1.24165	7.4008	6.17836e-12	6.45008e-10	TYROBP	7305
2.12431	4.33818	6.47987e-12	6.70274e-10	LDLRAD3	143458
3.14222	0.621543	6.4876e-12	6.70274e-10	KAL1	3730
1.06069	6.60303	6.73972e-12	6.90843e-10	GAA	2548
1.03841	7.40213	6.75599e-12	6.90843e-10	CAST	831
2.58404	-0.463285	6.93464e-12	7.01912e-10	C4orf49	84709
2.33116	1.36712	8.05908e-12	7.95535e-10	ABLIM3	22885
1.6853	3.92298	8.51471e-12	8.26585e-10	C17orf87	388325
1.36396	4.52273	8.53944e-12	8.26585e-10	FCGR1B	2210
1.1772	9.47086	8.6747e-12	8.35621e-10	ITGB2	3689
1.46941	7.52562	9.64891e-12	9.24996e-10	ITGAM	3684
2.99191	0.424223	1.02936e-11	9.77404e-10	PGM5	5239
1.90059	6.14083	1.09613e-11	1.02614e-09	NCF1	653361
2.70191	0.638302	1.13266e-11	1.05539e-09	PRKCDBP	112464
1.72579	1.79035	1.15517e-11	1.07135e-09	GPR77	27202
2.37802	4.78755	1.18204e-11	1.08617e-09	AQP9	366
1.49648	4.20751	1.23237e-11	1.12207e-09	BCL2A1	597
1.50734	6.88168	1.25816e-11	1.13008e-09	FCGR2A	2212
1.49747	6.89114	1.39836e-11	1.25037e-09	FCER1G	2207
1.23123	2.13396	1.49851e-11	1.32802e-09	JPH4	84502
1.40092	4.46365	1.73432e-11	1.49062e-09	FCGR1A	2209
1.27645	5.9143	1.85166e-11	1.57115e-09	TNFSF10	8743
4.15085	-0.849413	1.9339e-11	1.63398e-09	C7orf16	10842
3.76668	3.65752	2.01917e-11	1.69883e-09	ROBO1	6091
2.88259	-0.994956	2.25929e-11	1.88495e-09	CCDC144NL	339184
2.598	0.0404911	2.29249e-11	1.90467e-09	LPIN3	64900
1.66935	1.63962	2.40443e-11	1.98939e-09	SLED1	643036
1.46135	4.38008	2.55242e-11	2.07735e-09	NLRC4	58484
1.4265	7.02456	3.01048e-11	2.4402e-09	TLR4	7099
1.86531	6.36895	3.03685e-11	2.44746e-09	LILRB2	10288
1.73709	3.94369	3.45259e-11	2.73193e-09	FAM20C	56975
1.79501	6.06654	3.53077e-11	2.76093e-09	FAM198B	51313
1.32431	5.42742	3.64611e-11	2.82922e-09	SLC43A2	124935
1.76219	5.89632	3.89416e-11	2.99805e-09	RBM47	54502
2.18901	3.31469	3.96608e-11	3.04168e-09	CAV1	857
1.8358	-0.173756	4.07763e-11	3.1123e-09	SHISA4	149345
1.69514	1.00518	4.08938e-11	3.1123e-09	CFB	629
5.82398	-1.54071	4.36823e-11	3.29933e-09	SLC5A12	159963
2.62436	3.64984	4.38817e-11	3.30189e-09	LILRA3	11026
2.01696	-0.440384	4.41256e-11	3.30776e-09	RGL3	57139
1.2387	6.22694	4.93231e-11	3.65615e-09	LILRA2	11027
5.64899	-2.00311	5.36165e-11	3.92851e-09	GABRG2	2566
1.38276	4.57968	5.37856e-11	3.92851e-09	VDR	7421
2.19477	-0.543379	5.47835e-11	3.96044e-09	HPD	3242
2.18405	3.33356	5.48186e-11	3.96044e-09	MYO7A	4647
1.18438	8.60216	6.02604e-11	4.32228e-09	CECR1	51816
1.05411	4.24297	6.22584e-11	4.44958e-09	CARD16	114769
7.50357	-0.452083	6.469e-11	4.60403e-09	NPY2R	4887
1.18656	4.82314	6.62335e-11	4.66677e-09	STS	412
1.18874	5.06506	6.72572e-11	4.72221e-09	NINJ1	4814
4.64157	1.08281	7.09089e-11	4.94379e-09	RYR2	6262
2.44284	1.2611	7.12599e-11	4.95095e-09	ADAMDEC1	27299
2.04053	1.13271	9.52521e-11	6.32239e-09	UNC5A	90249
1.17882	4.27884	9.54382e-11	6.32239e-09	FAM49A	81553
1.74445	4.47601	1.02681e-10	6.73509e-09	CD300LB	124599
1.29468	7.66578	1.11655e-10	7.29157e-09	ANXA2	302
1.19082	7.03099	1.21916e-10	7.84198e-09	S100A11	6282
2.02244	6.33817	1.25059e-10	8.01828e-09	C5AR1	728
1.0163	2.73248	1.3983e-10	8.85143e-09	UBTD1	80019
1.19431	7.07828	1.48025e-10	9.34058e-09	POU2F2	5452
1.50872	1.68426	1.52183e-10	9.57266e-09	KCNH3	23416
1.57275	6.16629	1.59329e-10	9.93996e-09	FGD2	221472
1.25378	6.21118	1.59969e-10	9.93996e-09	ANXA2P2	304
1.77351	4.43252	1.60515e-10	9.93996e-09	FBP1	2203
1.08425	3.26525	1.62224e-10	1.00147e-08	C11orf75	56935
1.01978	6.67915	1.8932e-10	1.15093e-08	RXRA	6256
1.33763	1.04187	1.9538e-10	1.18085e-08	CKM	1158
1.44318	5.53447	2.18017e-10	1.29769e-08	FGD4	121512
1.4753	6.40974	2.41223e-10	1.41848e-08	SIRPB1	10326
1.16077	6.80293	2.41261e-10	1.41848e-08	CFP	5199
1.19068	5.38574	2.42032e-10	1.41848e-08	SIGLEC10	89790
2.89222	0.778884	2.42578e-10	1.41848e-08	HIF3A	64344
1.2355	7.69331	2.53248e-10	1.47654e-08	TNFAIP2	7127
1.27951	9.14693	2.54691e-10	1.48062e-08	CTSS	1520
2.27043	3.30273	2.57502e-10	1.48817e-08	DYSFIP1	116729
1.60021	4.89653	2.57891e-10	1.48817e-08	NCF1B	654816
1.02992	2.14206	2.58228e-10	1.48817e-08	IL4I1	259307
5.84188	-0.63319	2.59243e-10	1.48971e-08	COL20A1	57642
3.33366	0.285304	2.64007e-10	1.50409e-08	HBE1	3046
2.08076	3.45884	3.06468e-10	1.69279e-08	GSTM3	2947
3.14308	1.1567	3.4563e-10	1.88818e-08	PTGIS	5740
1.04109	5.4312	3.47556e-10	1.89352e-08	PLAUR	5329
4.46739	-0.772875	3.50367e-10	1.90363e-08	NCRNA00200	399706
1.0351	4.45902	3.60978e-10	1.94146e-08	PFKFB4	5210
1.29945	2.42679	3.67995e-10	1.96724e-08	SLC46A2	57864
1.18514	5.24956	3.78746e-10	2.00856e-08	DOK2	9046
1.3264	3.00109	3.81795e-10	2.01936e-08	RNF175	285533
2.0728	5.92273	4.03556e-10	2.12319e-08	TLR8	51311
1.1068	4.44521	4.28052e-10	2.21123e-08	DDIT3	1649
1.60744	3.32215	4.30382e-10	2.21199e-08	GPBAR1	151306
1.73011	3.95605	4.30418e-10	2.21199e-08	TLR5	7100
1.08135	6.46292	4.61418e-10	2.34711e-08	CDC42EP3	10602
6.49477	0.483444	4.64104e-10	2.35477e-08	FAM163A	148753
1.00603	1.80681	4.70416e-10	2.38073e-08	GCHFR	2644
1.07045	7.22498	4.74248e-10	2.39405e-08	MEGF9	1955
6.75921	-0.267839	4.76119e-10	2.39743e-08	EPHA5	2044
1.55597	7.99002	4.83919e-10	2.43057e-08	CD36	948
1.54175	4.33283	5.14192e-10	2.56967e-08	SLC37A2	219855
1.96975	-0.226022	5.51486e-10	2.72194e-08	ANKRD57	65124
1.65919	7.64154	5.58117e-10	2.7411e-08	FGL2	10875
1.16612	5.96918	5.61886e-10	2.75283e-08	MTSS1	9788
1.46119	5.30507	5.71968e-10	2.79535e-08	MARCKS	4082
3.10908	-0.275614	6.06596e-10	2.94775e-08	SYCE1	93426
3.40677	2.40619	6.07585e-10	2.94775e-08	FREM1	158326
1.88351	4.17129	6.25958e-10	3.02218e-08	HNMT	3176
1.97169	-0.567129	6.34582e-10	3.04258e-08	EBI3	10148
1.31074	7.59322	6.52475e-10	3.1051e-08	TNFRSF1B	7133
1.3515	0.189036	6.69667e-10	3.17932e-08	UPB1	51733
1.38136	6.74006	7.25622e-10	3.42054e-08	S100A10	6281
1.64577	3.85132	7.43364e-10	3.46442e-08	ITGA7	3679
1.35548	3.28873	7.46941e-10	3.4691e-08	PLD2	5338
1.74158	0.155561	7.481e-10	3.4691e-08	TMEM38A	79041
1.76437	1.83485	7.59069e-10	3.5118e-08	CPAMD8	27151
1.8779	2.50523	7.71629e-10	3.56164e-08	PLA2G16	11145
5.0645	-0.920905	8.01199e-10	3.67262e-08	IRX6	79190
1.49144	1.81772	8.1764e-10	3.73939e-08	AIM2	9447
2.04524	1.42525	9.04672e-10	4.10915e-08	KCNJ2	3759
1.13048	6.58199	9.53412e-10	4.30114e-08	SIRPB2	284759
1.30724	8.20064	1.03898e-09	4.60382e-08	CST3	1471
1.70409	6.55244	1.16062e-09	5.12007e-08	CR1	1378
1.90466	7.46227	1.17062e-09	5.14143e-08	FCN1	2219
3.69248	0.293993	1.19529e-09	5.23079e-08	EPHA3	2042
1.0587	4.66634	1.19848e-09	5.23079e-08	TFEB	7942
2.81229	2.68015	1.20145e-09	5.23079e-08	MARCO	8685
1.75082	4.28805	1.21781e-09	5.29043e-08	SIGLEC9	27180
2.52083	1.23709	1.2836e-09	5.51516e-08	DKK2	27123
1.80603	4.03683	1.287e-09	5.51516e-08	APOBEC3A	200315
1.64703	3.8985	1.42537e-09	6.00885e-08	CXCL16	58191
1.69901	-2.07637	1.47802e-09	6.17854e-08	APOA2	336
2.13989	4.5703	1.48772e-09	6.20609e-08	LILRA5	353514
1.22897	1.61663	1.49451e-09	6.22142e-08	ANXA2P1	303
1.60955	1.97782	1.50694e-09	6.24708e-08	SATB2	23314
1.51829	5.6612	1.52444e-09	6.30651e-08	CCR1	1230
1.52749	5.37178	1.61231e-09	6.61512e-08	LILRB1	10859
1.29136	3.26415	1.7053e-09	6.9254e-08	TNFSF12	8742
2.94804	-1.96768	1.79517e-09	7.2461e-08	CASR	846
1.4509	5.20518	1.82046e-09	7.3255e-08	CRIP1	1396
2.48127	3.7235	1.87447e-09	7.5205e-08	CD300E	342510
2.53639	0.14326	1.89747e-09	7.5975e-08	DNAJC5B	85479
1.99879	-1.77598	1.98815e-09	7.91293e-08	CCDC151	115948
2.98394	-0.158731	2.01629e-09	7.99301e-08	CDO1	1036
1.90773	5.44889	2.14749e-09	8.43926e-08	FPR1	2357
2.81576	-0.912205	2.17771e-09	8.52687e-08	LOC152225	152225
2.2268	-0.806932	2.1809e-09	8.52687e-08	KLK1	3816
1.89754	5.47133	2.22011e-09	8.64628e-08	MYOF	26509
1.83033	2.40342	2.51133e-09	9.61151e-08	CDC42EP1	11135
2.35017	4.64624	2.78687e-09	1.05647e-07	C1QB	713
1.24068	7.40139	2.80455e-09	1.06115e-07	LGALS1	3956
1.13153	5.63183	2.87645e-09	1.0863e-07	KIAA0513	9764
1.65205	4.17416	3.01726e-09	1.13517e-07	SLC15A3	51296
1.6214	12.6139	3.19126e-09	1.18362e-07	LYZ	4069
1.48463	4.80803	3.19351e-09	1.18362e-07	LILRA1	11024
3.81558	-0.0397316	3.21416e-09	1.18906e-07	OLAH	55301
2.02448	6.45617	3.24196e-09	1.19491e-07	CD14	929
4.19501	-2.2832	3.45778e-09	1.26743e-07	GPR37	2861
1.36467	2.73991	3.71927e-09	1.35033e-07	ARHGAP24	83478
1.59579	4.87039	3.86173e-09	1.38969e-07	SGMS2	166929
1.07464	5.01821	3.868e-09	1.38969e-07	LFNG	3955
1.71985	4.81738	4.10281e-09	1.45569e-07	CD1D	912
1.30436	0.591646	4.18484e-09	1.47953e-07	GGTLC2	91227
3.54255	0.518244	4.39149e-09	1.54438e-07	COL11A1	1301
1.60032	5.64893	4.576e-09	1.6008e-07	CHST15	51363
1.68968	4.51541	4.67877e-09	1.62745e-07	NCF1C	654817
3.24511	-1.55458	5.15698e-09	1.76381e-07	MRAP2	112609
1.71352	1.87572	5.17768e-09	1.76786e-07	FFAR2	2867
1.30123	1.67028	5.21488e-09	1.7715e-07	ECHDC3	79746
1.70049	5.98046	5.22114e-09	1.7715e-07	SLC7A7	9056
2.22802	4.82274	5.28464e-09	1.78603e-07	C2	717
1.55111	0.15014	5.73524e-09	1.92526e-07	HORMAD1	84072
1.81481	3.99374	5.96069e-09	1.98424e-07	MS4A4A	51338
1.66881	4.92664	6.16123e-09	2.04417e-07	NLRP12	91662
1.53703	0.486868	6.30146e-09	2.08723e-07	GNA14	9630
1.34455	3.03934	6.59731e-09	2.16366e-07	AIFM3	150209
1.9549	2.68869	6.64197e-09	2.17473e-07	C1orf106	55765
1.73848	8.34809	6.67419e-09	2.17812e-07	LRP1	4035
1.25814	5.65858	6.94686e-09	2.24871e-07	CTSH	1512
2.56363	1.05999	7.24863e-09	2.33502e-07	IL31RA	133396
2.86354	-0.837227	7.55959e-09	2.41568e-07	THSD4	79875
1.12822	4.03697	8.1642e-09	2.5964e-07	GPR65	8477
1.46405	6.21268	8.60532e-09	2.71075e-07	TP53INP2	58476
1.34995	1.5125	9.45954e-09	2.96577e-07	SIGLEC16	400709
3.79888	-1.85361	9.66685e-09	3.02127e-07	PROX1	5629
3.53007	1.48247	1.00632e-08	3.13532e-07	PADI3	51702
1.08027	6.83986	1.01788e-08	3.16639e-07	PTPRJ	5795
1.40606	-0.855681	1.09159e-08	3.3642e-07	LOC388242	388242
1.89018	2.55819	1.09836e-08	3.37984e-07	EMR3	84658
1.19146	4.16245	1.10098e-08	3.38267e-07	GGT1	2678
1.62094	-0.688735	1.28488e-08	3.87603e-07	TPRG1	285386
1.74024	4.24693	1.41325e-08	4.21858e-07	SECTM1	6398
1.46695	1.61549	1.43338e-08	4.25322e-07	TNK1	8711
1.18078	0.630569	1.51041e-08	4.44213e-07	C4orf48	401115
1.19289	1.92447	1.69419e-08	4.89597e-07	ADORA3	140
1.02987	9.46111	1.74989e-08	5.04231e-07	GRN	2896
2.05578	-1.06429	1.80483e-08	5.14119e-07	GPR25	2848
3.93218	-2.28719	1.89158e-08	5.35009e-07	TDRD5	163589
4.51441	-2.34528	1.95195e-08	5.49466e-07	LPPR1	54886
2.25987	2.26294	1.97848e-08	5.54864e-07	SASH1	23328
1.9222	2.35393	2.2994e-08	6.33288e-07	HTR7	3363
1.02374	6.13713	2.39683e-08	6.53801e-07	ZNF385A	25946
1.98293	0.983519	2.41281e-08	6.56364e-07	TMTC1	83857
4.49278	-0.704127	2.53536e-08	6.8689e-07	PCDH15	65217
2.41829	-0.0654001	2.65177e-08	7.14545e-07	ANKRD34B	340120
1.64058	5.43842	2.72187e-08	7.31458e-07	CLEC7A	64581
1.79599	-1.26507	2.88518e-08	7.70155e-07	OR52K1	390036
3.66429	-2.44545	3.39536e-08	8.97923e-07	FAM135B	51059
2.89029	0.411733	3.46527e-08	9.15198e-07	MAOB	4129
1.64709	5.83886	3.49356e-08	9.21449e-07	LRRK2	120892
1.35051	0.12852	3.7068e-08	9.73828e-07	HIST2H2AC	8338
2.11251	1.10909	3.75548e-08	9.84025e-07	IL10	3586
1.19099	4.83145	3.96576e-08	1.03369e-06	SGSH	6448
1.11406	0.311449	4.06045e-08	1.05286e-06	STX1A	6804
3.00061	-0.26855	4.10091e-08	1.05923e-06	NKAIN1	79570
1.62156	5.47957	4.27848e-08	1.09798e-06	FN1	2335
1.01344	4.06203	4.52523e-08	1.1524e-06	MAP3K6	9064
3.37053	0.277971	4.60677e-08	1.17018e-06	RASAL1	8437
1.53511	0.95576	4.67033e-08	1.18331e-06	RAB39	54734
3.11629	-2.94939	4.92888e-08	1.24203e-06	ARSF	416
1.38344	0.758933	5.06087e-08	1.26776e-06	CATSPER1	117144
1.0671	1.81286	5.3823e-08	1.34154e-06	FAM151B	167555
1.38612	0.624437	6.28604e-08	1.52858e-06	PLAT	5327
1.56897	5.11927	6.35476e-08	1.54153e-06	VNN2	8875
1.40882	2.3769	6.43447e-08	1.55143e-06	LY96	23643
1.12944	4.92573	6.61883e-08	1.59203e-06	SIGLEC14	100049587
1.79712	2.69114	6.73531e-08	1.61262e-06	ASGR2	433
1.22687	4.47356	6.77908e-08	1.6208e-06	COL9A2	1298
1.39968	8.87341	7.16958e-08	1.70802e-06	CYBB	1536
2.22572	3.89708	7.22553e-08	1.7193e-06	PRLR	5618
2.06704	4.06003	7.35235e-08	1.74531e-06	C1QC	714
1.02788	2.83721	7.43209e-08	1.75675e-06	PLCD3	113026
1.30278	5.08019	7.53735e-08	1.77444e-06	P2RY13	53829
2.51187	-0.0534981	7.74728e-08	1.81956e-06	TRPV4	59341
1.50642	-0.721613	7.76574e-08	1.82175e-06	CABP4	57010
1.30448	4.93098	8.00888e-08	1.87218e-06	GIMAP8	155038
1.96971	-1.16127	8.02678e-08	1.87417e-06	C1orf161	126868
2.11844	-1.84727	8.29248e-08	1.92494e-06	VMO1	284013
1.42866	3.48543	8.57296e-08	1.98542e-06	CLEC4A	50856
1.10079	4.6774	8.96693e-08	2.06706e-06	2018-03-01	55016
4.01394	-2.2442	9.05819e-08	2.08328e-06	MT1H	4496
4.4726	-2.5235	1.00311e-07	2.25663e-06	MAGEA1	4100
2.77684	-2.23713	1.05265e-07	2.34523e-06	CD207	50489
1.32042	0.359903	1.06763e-07	2.37067e-06	ANKRD55	79722
1.19497	-0.618254	1.1701e-07	2.56113e-06	SLC12A8	84561
1.65057	3.28769	1.28381e-07	2.77047e-06	CACNA2D2	9254
1.11446	4.30131	1.2948e-07	2.78816e-06	C19orf38	255809
1.17824	3.02935	1.32612e-07	2.83722e-06	PPFIBP2	8495
1.5604	1.6152	1.38789e-07	2.94723e-06	ZNF703	80139
4.32156	-2.31769	1.49555e-07	3.14239e-06	NOS1	4842
1.156	5.64752	1.51907e-07	3.1858e-06	OSCAR	126014
1.6113	2.78283	1.60759e-07	3.3218e-06	ABCC3	8714
1.51341	-1.75317	1.61898e-07	3.33841e-06	C2orf58	285154
1.57679	1.29763	1.69376e-07	3.44276e-06	SIGLEC11	114132
1.14268	2.10518	1.77965e-07	3.59137e-06	CAMSAP1L1	23271
2.03317	0.945809	1.80912e-07	3.63281e-06	ADAMTS5	11096
1.214	5.14082	1.82691e-07	3.65089e-06	TCN2	6948
1.54876	4.21128	1.89438e-07	3.77363e-06	CDA	978
3.85611	0.474113	1.94838e-07	3.86574e-06	EMX2	2018
1.63263	3.73563	1.96645e-07	3.88999e-06	RYR3	6263
2.42365	1.91174	1.9703e-07	3.89374e-06	RPH3A	22895
1.84521	0.512219	1.9841e-07	3.91712e-06	C1orf95	375057
1.46604	7.05891	2.03474e-07	3.99732e-06	MS4A6A	64231
2.22433	-0.331454	2.08608e-07	4.08209e-06	PRSS1	5644
1.74244	-1.82237	2.14119e-07	4.16946e-06	GUCY2C	2984
1.67695	0.254171	2.31107e-07	4.45243e-06	TSPAN15	23555
1.67024	-1.18929	2.48365e-07	4.69421e-06	GALNTL6	442117
1.21412	7.57338	2.49806e-07	4.71251e-06	CD93	22918
1.03608	3.95089	2.61062e-07	4.9063e-06	SLC2A6	11182
2.11714	-1.26626	2.64455e-07	4.96071e-06	CPE	1363
1.31182	1.04822	2.68981e-07	5.0314e-06	SHE	126669
1.31471	6.43445	2.77107e-07	5.15064e-06	KLF4	9314
1.60374	4.96242	2.77163e-07	5.15064e-06	MEFV	4210
3.83496	-2.51118	2.82937e-07	5.24328e-06	KIAA1210	57481
1.74546	1.17986	2.88126e-07	5.32458e-06	FEZ1	9638
1.53602	1.68145	2.90898e-07	5.36092e-06	PLXNB3	5365
2.08987	-1.53515	2.9619e-07	5.44501e-06	CYP19A1	1588
1.3488	5.32168	3.01686e-07	5.52905e-06	CD86	942
1.8469	2.38748	3.43329e-07	6.16755e-06	IL5RA	3568
1.32846	3.07197	3.53787e-07	6.32692e-06	FCGR2B	2213
2.09945	1.8542	3.61071e-07	6.45139e-06	TMEM105	284186
1.35553	2.56274	3.68083e-07	6.56767e-06	RAB11FIP5	26056
2.68425	-3.03099	3.68672e-07	6.56954e-06	C12orf77	196415
1.13275	4.71364	3.73953e-07	6.6577e-06	IGSF6	10261
3.08893	-0.523645	3.74304e-07	6.65801e-06	IL22RA2	116379
3.45197	-1.0949	3.8244e-07	6.77854e-06	WDR72	256764
1.61552	4.8499	3.94733e-07	6.92258e-06	CYP1B1	1545
3.35466	-1.48662	4.29768e-07	7.44533e-06	SLC1A6	6511
1.74892	-1.8387	4.49615e-07	7.75547e-06	ULBP2	80328
1.19948	5.06922	4.56359e-07	7.85343e-06	NOD2	64127
1.15522	7.79163	4.61261e-07	7.91527e-06	MNDA	4332
1.17549	5.71602	4.74169e-07	8.09497e-06	HIST2H2AA3	8337
1.44361	-1.85382	4.75363e-07	8.10842e-06	C2orf62	375307
1.07481	2.16733	4.96573e-07	8.41666e-06	MFSD7	84179
1.05089	0.187288	5.04639e-07	8.53484e-06	AMDHD1	144193
2.22433	0.916588	5.05308e-07	8.53885e-06	OSBPL6	114880
1.0962	1.66582	5.27676e-07	8.8792e-06	FAM20A	54757
2.77427	-1.8313	5.51601e-07	9.19642e-06	CRHR2	1395
1.40941	6.53339	6.0282e-07	9.92587e-06	SORT1	6272
4.1896	-2.19702	6.24579e-07	1.02167e-05	GABRA1	2554
2.42418	-1.85713	6.33252e-07	1.03092e-05	L1TD1	54596
1.23968	3.82472	6.33337e-07	1.03092e-05	CCR5	1234
4.20923	-2.07648	6.36614e-07	1.03541e-05	ADAMTS19	171019
2.03315	2.98195	6.74416e-07	1.08889e-05	TRPM4	54795
2.62808	3.3383	6.95076e-07	1.11819e-05	IL1R2	7850
1.22881	6.98163	7.07466e-07	1.13673e-05	NFAM1	150372
1.32513	0.108891	7.2311e-07	1.15907e-05	LOC389634	389634
1.42827	3.70762	7.24301e-07	1.16005e-05	S1PR3	1903
2.36617	-0.808145	7.40114e-07	1.18063e-05	CLEC2L	154790
1.23294	3.00751	7.48892e-07	1.19272e-05	IER3	8870
1.81295	-0.240517	7.5132e-07	1.19564e-05	COPZ2	51226
1.67891	2.11073	7.61435e-07	1.20884e-05	VNN3	55350
1.36792	0.403149	7.70539e-07	1.22232e-05	HSPB6	126393
1.55603	0.378071	7.71606e-07	1.22304e-05	OR52K2	119774
1.02906	5.93661	7.81496e-07	1.23186e-05	C3AR1	719
1.51365	0.870815	7.98749e-07	1.25311e-05	ATP13A4	84239
1.09149	4.42027	8.03333e-07	1.25832e-05	SLC1A3	6507
2.02044	-2.03711	8.55181e-07	1.3291e-05	PCSK9	255738
1.09334	0.458382	8.68426e-07	1.34758e-05	CARD14	79092
2.72962	-1.7095	9.13771e-07	1.41437e-05	CHST8	64377
1.65923	1.85195	9.14304e-07	1.41437e-05	G0S2	50486
1.33819	4.41455	9.29695e-07	1.43342e-05	IL1RN	3557
1.66726	-0.518568	9.30215e-07	1.43342e-05	ZMYND15	84225
3.41294	-2.95786	9.73857e-07	1.4926e-05	HTR2C	3358
2.44503	-0.893608	1.00686e-06	1.53844e-05	ROR1	4919
1.26255	3.93539	1.04094e-06	1.57923e-05	CD101	9398
1.12512	3.95752	1.04147e-06	1.57923e-05	KCNQ1	3784
1.58852	-2.06773	1.04249e-06	1.57958e-05	MUC12	10071
1.33523	1.82817	1.0446e-06	1.58157e-05	ADM	133
1.01699	4.15892	1.07537e-06	1.62201e-05	C20orf118	140711
3.03204	-3.08641	1.13972e-06	1.7036e-05	NKAIN3	286183
1.50236	-0.565947	1.1505e-06	1.71586e-05	HTRA4	203100
2.84934	-1.50163	1.19877e-06	1.77853e-05	ST6GALNAC5	81849
1.11309	8.35373	1.23894e-06	1.82861e-05	SAMHD1	25939
1.87642	-1.80826	1.24116e-06	1.83024e-05	KCNS3	3790
3.62607	-2.45124	1.24188e-06	1.83024e-05	NKX2-5	1482
1.17661	6.46675	1.25683e-06	1.84681e-05	RGS2	5997
2.68004	-2.87107	1.27868e-06	1.87614e-05	PDYN	5173
1.76595	2.56219	1.33972e-06	1.95851e-05	CCL23	6368
1.19544	5.93206	1.386e-06	2.01876e-05	RNASE6	6039
1.08828	1.04062	1.4624e-06	2.11306e-05	ASGR1	432
1.58753	2.87681	1.48791e-06	2.14622e-05	PCSK6	5046
1.05653	6.19857	1.54492e-06	2.22263e-05	ALOX5AP	241
2.89678	-2.89653	1.60225e-06	2.28861e-05	EN2	2020
1.01412	6.55831	1.68415e-06	2.38508e-05	RASSF4	83937
1.51314	0.95805	1.71039e-06	2.41474e-05	MT1E	4493
1.56093	1.45308	1.72345e-06	2.43015e-05	PID1	55022
1.11199	3.73528	1.75233e-06	2.46405e-05	ABI3	51225
1.06168	4.01672	1.7535e-06	2.46405e-05	HIST1H1C	3006
1.25852	5.1115	1.7956e-06	2.52143e-05	LY86	9450
2.64172	1.22703	2.00724e-06	2.7814e-05	UNC5C	8633
1.47181	1.3508	2.03175e-06	2.81146e-05	C9orf47	286223
4.8222	-0.844897	2.08929e-06	2.87909e-05	CT45A6	541465
1.39743	-0.305323	2.16135e-06	2.96202e-05	PVRL4	81607
1.12573	1.25657	2.2761e-06	3.10221e-05	FAM23A	653567
1.60319	-1.59264	2.3053e-06	3.13345e-05	C1orf61	10485
1.897	-2.1198	2.32671e-06	3.1604e-05	C17orf77	146723
2.30451	-1.56259	2.33215e-06	3.16563e-05	VIT	5212
1.82484	-0.49394	2.38004e-06	3.21749e-05	COL25A1	84570
2.59628	-3.09419	2.47055e-06	3.33081e-05	POU4F2	5458
1.8443	-0.340025	2.56102e-06	3.43422e-05	NTN4	59277
1.05567	5.42188	2.66014e-06	3.55755e-05	CACNA2D4	93589
2.52963	-1.04269	2.813e-06	3.70973e-05	GATA5	140628
1.97945	-0.545361	2.89241e-06	3.78691e-05	WSCD1	23302
1.50441	-0.0072373	2.92088e-06	3.81666e-05	PNMT	5409
2.08531	3.92025	2.93947e-06	3.83765e-05	APOC2	344
1.13611	6.56618	3.02054e-06	3.92375e-05	ANXA5	308
1.68188	1.07037	3.03658e-06	3.93945e-05	SLC6A12	6539
1.57932	9.12118	3.04705e-06	3.94565e-05	S100A9	6280
1.55532	8.52823	3.13214e-06	4.03773e-05	S100A8	6279
1.4505	-0.680882	3.13258e-06	4.03773e-05	C13orf29	283487
1.30877	1.18671	3.14128e-06	4.04633e-05	SHROOM1	134549
1.06262	3.09194	3.15336e-06	4.05665e-05	SLC9A9	285195
1.43269	0.0224554	3.21465e-06	4.12485e-05	AKR1C2	1646
1.68842	4.20855	3.35498e-06	4.2856e-05	ARHGEF10L	55160
3.64367	0.613887	3.42645e-06	4.35181e-05	TRY6	154754
1.37509	2.17309	3.44454e-06	4.372e-05	TBC1D12	23232
2.10279	0.799253	3.45554e-06	4.38123e-05	AGT	183
2.2242	-1.04029	3.55462e-06	4.47187e-05	KCNT2	343450
1.0849	1.8918	3.78776e-06	4.7146e-05	TNFRSF8	943
3.37722	-2.93475	3.84524e-06	4.77189e-05	MAGEC1	9947
1.31367	0.625382	3.98861e-06	4.91247e-05	RPGRIP1	57096
2.25536	-0.155598	4.00154e-06	4.92536e-05	POF1B	79983
1.25583	1.98455	4.00667e-06	4.92616e-05	SEMA6B	10501
2.05668	-2.75377	4.2016e-06	5.088e-05	LOC100128023	100128023
1.46584	3.17727	4.23231e-06	5.11778e-05	TPPP3	51673
1.92911	-2.88064	4.28449e-06	5.1746e-05	NECAB2	54550
1.20151	3.42582	4.29741e-06	5.18706e-05	TICAM2	353376
1.17522	5.38963	4.32091e-06	5.20684e-05	GIMAP4	55303
1.04375	2.58151	4.32162e-06	5.20684e-05	RCN3	57333
2.409	2.3266	4.49989e-06	5.36971e-05	PHACTR3	116154
1.11279	-1.68807	4.62178e-06	5.49543e-05	IL27	246778
1.5247	0.980649	4.69904e-06	5.57069e-05	ARHGAP29	9411
1.19987	5.39725	5.1963e-06	6.06641e-05	BASP1	10409
1.82157	-0.210663	5.26213e-06	6.12718e-05	HES4	57801
1.47779	0.0409934	5.39262e-06	6.26625e-05	FAM157B	100132403
2.78536	-3.13543	5.40158e-06	6.27301e-05	CGA	1081
1.07173	6.40292	5.50614e-06	6.38699e-05	RAB31	11031
1.36177	-2.13751	5.59742e-06	6.46654e-05	TXNDC2	84203
1.11853	3.49278	5.61113e-06	6.47863e-05	PTPRO	5800
1.2639	7.43972	5.89701e-06	6.75784e-05	KCTD12	115207
1.63208	0.861027	5.91429e-06	6.76987e-05	KCNK12	56660
2.87701	-3.09832	5.99133e-06	6.83841e-05	TCF23	150921
1.77775	-1.1037	6.22667e-06	7.06256e-05	KLHL30	377007
1.52992	5.14716	6.40953e-06	7.2166e-05	CRHBP	1393
1.49995	-2.0851	6.48192e-06	7.27756e-05	C2orf66	401027
3.80795	-2.59075	6.64513e-06	7.43746e-05	NDST4	64579
2.19531	-1.98831	6.69239e-06	7.4718e-05	ACE2	59272
1.39287	1.30031	6.74429e-06	7.52132e-05	C3	718
2.77716	-2.78222	6.83286e-06	7.60733e-05	LOC441601	441601
1.45962	3.50288	6.882e-06	7.64806e-05	EMR4P	326342
3.90225	-2.13562	7.10683e-06	7.87279e-05	DBX2	440097
1.09138	4.98703	7.66082e-06	8.40246e-05	CREB5	9586
1.14991	-2.11219	7.79407e-06	8.5205e-05	ANXA2P3	305
3.37265	-2.85452	7.90681e-06	8.6107e-05	DCAF4L2	138009
1.32228	2.43118	8.11348e-06	8.79732e-05	ITGB4	3691
1.55879	-0.592758	8.20904e-06	8.86239e-05	KLRG2	346689
1.51602	2.98296	9.20298e-06	9.73514e-05	VENTX	27287
1.08426	2.09461	9.49515e-06	0.000100123	SAMD4A	23034
2.8588	-0.811768	1.01842e-05	0.00010632	DKK1	22943
1.04331	2.5647	1.08072e-05	0.000111598	CD200R1	131450
2.90815	-0.485722	1.08604e-05	0.000111916	TPO	7173
1.47094	-0.993601	1.11012e-05	0.000113984	CHDH	55349
1.44293	0.576951	1.29824e-05	0.000130412	CXCL10	3627
1.73642	-2.3402	1.30549e-05	0.000130998	PRND	23627
1.09742	1.67166	1.37586e-05	0.000136491	NHS	4810
1.68696	1.65164	1.45479e-05	0.000143252	COL6A6	131873
1.79598	-2.5212	1.45791e-05	0.000143488	MYBPHL	343263
1.59959	1.53006	1.48546e-05	0.000145554	LYVE1	10894
2.1699	1.6228	1.50495e-05	0.000147128	OTOF	9381
1.46426	0.0497009	1.53655e-05	0.000149384	LIPN	643418
2.04445	0.106022	1.53754e-05	0.000149409	NEBL	10529
1.04221	1.45365	1.60538e-05	0.000154644	MT1F	4494
2.5395	-2.24057	1.65086e-05	0.000158033	BDKRB2	624
3.08218	-2.47132	1.737e-05	0.000164854	GPR158	57512
3.06793	-0.817833	1.78251e-05	0.000168691	BIRC7	79444
1.67439	-2.1955	1.79477e-05	0.000169529	NWD1	284434
1.4232	-2.01168	1.80587e-05	0.000170417	EPN3	55040
3.17725	-2.72166	1.81419e-05	0.000171121	IGFL2	147920
2.56469	-2.30395	1.81941e-05	0.000171532	SEL1L2	80343
2.55605	-3.16846	1.8244e-05	0.000171922	DMRT3	58524
1.41514	2.16369	1.84681e-05	0.000173787	FBLN5	10516
2.07783	-0.00285391	1.87891e-05	0.000176475	SHOX2	6474
1.37673	-0.344909	1.89013e-05	0.000177278	KCNMA1	3778
3.1025	-2.8152	1.89158e-05	0.000177322	PRDM14	63978
1.34407	2.53484	1.9015e-05	0.000177925	RNASE1	6035
1.58733	0.259625	1.9301e-05	0.000180179	RBP7	116362
1.23597	0.22573	1.9774e-05	0.00018382	C3orf70	285382
1.01712	-0.688236	2.04997e-05	0.000189946	MSH4	4438
1.1145	6.33493	2.05523e-05	0.000190345	AMICA1	120425
1.60371	2.15574	2.0927e-05	0.000193187	CTGF	1490
1.40562	4.74467	2.14391e-05	0.000197366	VSIG4	11326
1.00182	1.65949	2.22215e-05	0.000202976	TRIM7	81786
1.09112	0.977456	2.33359e-05	0.00021199	PCSK5	5125
2.06458	-3.25701	2.3645e-05	0.000214603	OR6T1	219874
1.05589	1.24644	2.4109e-05	0.000218317	RICH2	9912
2.69257	-2.49097	2.42813e-05	0.000219577	CACNG8	59283
1.29263	3.54066	2.43536e-05	0.000219932	SDC3	9672
1.23859	0.892385	2.45252e-05	0.000221181	PNPLA1	285848
1.64917	1.34556	2.47775e-05	0.000222953	IFI27	3429
1.53078	5.29203	2.49097e-05	0.00022394	LILRB4	11006
2.72415	-2.60882	2.52635e-05	0.000226916	OPCML	4978
1.56935	-2.69971	2.54658e-05	0.000228425	SNCG	6623
1.76652	-2.59733	2.59172e-05	0.000231744	PTHLH	5744
1.31831	1.64286	2.68372e-05	0.000238688	NRP2	8828
1.00237	4.18974	2.73399e-05	0.00024197	TBC1D9	23158
2.40338	-2.95645	2.8244e-05	0.000248757	IL13RA2	3598
1.03495	4.41451	2.85168e-05	0.000250827	ARAP3	64411
2.48165	-3.12101	2.87536e-05	0.000252528	PSG4	5672
1.2862	4.00819	2.93536e-05	0.00025694	METTL7B	196410
1.4715	-1.97257	2.94071e-05	0.000257296	GPR20	2843
1.85993	4.37941	2.98358e-05	0.000260028	ADAMTS2	9509
3.05296	-0.869283	3.05291e-05	0.000264674	TRDN	10345
1.76785	2.61867	3.08885e-05	0.000267441	LGALS2	3957
1.19915	-0.104605	3.14928e-05	0.000271965	CLCN1	1180
1.2758	0.85818	3.28163e-05	0.000281686	RUFY4	285180
2.34552	-2.18432	3.29139e-05	0.000282281	CACNA2D1	781
1.58209	-1.18343	3.34415e-05	0.00028619	CCL22	6367
2.50129	-1.89965	3.50489e-05	0.000297521	CFHR3	10878
1.10315	3.28564	3.59414e-05	0.000303669	ZNF503	84858
2.87265	-2.8281	3.68431e-05	0.000309718	HYAL4	23553
1.24855	1.72788	3.68819e-05	0.000309783	RXFP2	122042
1.26289	2.9015	3.74935e-05	0.000314127	CXCR2P1	3580
1.04535	-1.57668	3.80926e-05	0.000318877	KCNH7	90134
2.06943	0.824865	3.81508e-05	0.000319231	PCOLCE2	26577
1.29805	0.993821	3.8219e-05	0.000319668	PDE2A	5138
2.37239	-3.09761	3.92787e-05	0.000327569	ST8SIA3	51046
1.32577	0.208386	4.20319e-05	0.0003459	HES1	3280
1.09082	0.684248	4.20496e-05	0.000345903	DUSP8	1850
2.27754	-2.36917	4.2725e-05	0.000350447	EPS8L3	79574
1.8828	-0.222036	4.33263e-05	0.000354504	CYB5R2	51700
2.20005	-2.5294	4.36649e-05	0.000356835	GCKR	2646
1.38874	0.23232	4.48929e-05	0.000365373	EDNRB	1910
1.29689	-1.73137	4.59293e-05	0.000372592	EFNA5	1946
3.19579	-2.35994	4.62414e-05	0.000374666	ZNF804B	219578
1.14402	4.09709	4.6991e-05	0.000379506	OLIG1	116448
1.39319	0.597807	4.78305e-05	0.00038535	PTPRH	5794
1.12773	0.859976	4.80912e-05	0.000387117	MARVELD2	153562
1.19276	-2.16073	4.81081e-05	0.000387117	ITIH1	3697
1.69425	-1.17291	4.83823e-05	0.000389166	ADAM23	8745
1.19753	2.43865	4.86238e-05	0.000390479	STEAP4	79689
1.77837	-0.975088	4.89366e-05	0.000391901	TSPAN12	23554
2.15845	-2.55211	4.90304e-05	0.000392322	EMILIN3	90187
1.12403	-0.631772	4.91404e-05	0.000393044	TMEM169	92691
1.84939	1.44361	4.92572e-05	0.000393571	ST6GAL2	84620
3.77018	-1.76074	5.15411e-05	0.000409454	HCN1	348980
1.46838	-2.79088	5.17459e-05	0.000410754	RLN3	117579
2.37971	-1.26872	5.24079e-05	0.000414688	DCHS2	54798
1.44988	1.24928	5.42642e-05	0.000426836	KCNJ15	3772
2.74708	-2.07539	5.64848e-05	0.000442036	FLJ16779	100192386
1.82297	-2.48827	5.74001e-05	0.000448319	SNAP25	6616
1.0703	4.26565	6.0101e-05	0.00046706	C19orf59	199675
1.35296	3.08766	6.02674e-05	0.000468147	DOCK6	57572
2.77664	-2.64807	6.1557e-05	0.000475755	KCND2	3751
1.22205	2.93691	6.3274e-05	0.000486573	CD276	80381
2.458	-1.21396	6.33948e-05	0.000487314	PRL	5617
1.99095	-3.27416	6.38642e-05	0.000490167	OR52E8	390079
2.43494	-3.14114	6.41279e-05	0.000491812	GPRC6A	222545
1.38089	-1.94553	6.6116e-05	0.000504521	GDPD4	220032
1.63164	-1.36041	6.61516e-05	0.000504521	B3GALT1	8708
1.04277	1.54043	6.69417e-05	0.000509084	MYO6	4646
1.97475	0.973551	6.86148e-05	0.000519628	CD177	57126
1.02567	0.76559	6.8875e-05	0.000521202	GJA4	2701
1.52187	-1.57367	6.94818e-05	0.000524804	SLC35D3	340146
1.52679	5.45055	6.9948e-05	0.00052772	S100A12	6283
1.01666	0.720806	7.03787e-05	0.000529967	CDHR1	92211
1.50831	3.39601	7.26053e-05	0.000544267	CYP27A1	1593
2.21796	-2.63879	7.49976e-05	0.000557588	GABRG1	2565
2.52682	-2.35468	7.70701e-05	0.00056981	PTPN5	84867
1.21734	8.8372	7.76325e-05	0.000573118	MPEG1	219972
2.10701	-2.95282	7.89133e-05	0.000579997	DMRT1	1761
1.15577	-1.71522	7.948e-05	0.000583732	TKTL2	84076
1.00162	0.0361658	7.96183e-05	0.000584379	FAM183B	340286
1.08013	5.46248	7.96449e-05	0.000584379	SLC22A15	55356
2.5965	-3.08234	7.97131e-05	0.000584582	MGC26647	219557
1.07469	0.406807	8.00942e-05	0.000586729	2018-09-10	151011
2.53289	-2.97024	8.01238e-05	0.000586729	NPHS2	7827
2.33003	-1.20841	8.65178e-05	0.000627105	LOC643763	643763
1.39153	-1.35265	8.74728e-05	0.000632647	MMEL1	79258
1.04083	-1.68437	9.4479e-05	0.000676867	CELA1	1990
1.09602	-2.29269	9.50373e-05	0.000679714	XKR7	343702
1.04965	-2.37899	9.55195e-05	0.000682429	S100A5	6276
2.80013	-3.01539	9.68217e-05	0.000689755	CSAG2	728461
1.71368	-3.17698	9.78733e-05	0.00069526	C2CD4A	145741
1.1458	0.950944	0.000102408	0.000722325	LYNX1	66004
2.35913	-2.91247	0.000104319	0.00073347	CHRM2	1129
1.8514	-1.08813	0.000105727	0.00074206	NCRNA00189	193629
1.15652	4.38003	0.000106229	0.000744538	FCAR	2204
1.80818	-2.68265	0.000107758	0.000752345	MYBPC1	4604
1.08883	-1.31581	0.000108441	0.00075632	CAMK2B	816
2.82874	1.87731	0.000110076	0.000765034	FIGN	55137
2.90184	-2.77109	0.000110166	0.000765034	PTPRZ1	5803
1.01229	3.82875	0.000114562	0.000790168	TGM2	7052
1.06076	-0.29091	0.000115084	0.000793215	C1orf116	79098
1.1903	3.77763	0.000116987	0.000804109	FPR2	2358
1.1751	4.46145	0.000119333	0.00081882	DHRS9	10170
1.9679	4.83997	0.000120669	0.000827134	CES1	1066
1.73653	0.848875	0.000120847	0.000827787	MEIS2	4212
1.13838	0.0876377	0.000121092	0.000829179	SLC10A4	201780
1.69302	-1.48618	0.000121425	0.000830888	CH25H	9023
1.05879	2.91218	0.000128246	0.000868684	NMUR1	10316
2.11975	-1.82705	0.000130095	0.000878462	HS6ST3	266722
1.16302	1.39544	0.000132606	0.000890125	MYO10	4651
1.55555	-0.959	0.000133269	0.000893241	MOCOS	55034
1.01108	3.85353	0.000136071	0.000908961	FCER2	2208
2.22919	-3.21079	0.000137154	0.000914975	MGAT4C	25834
1.48102	-2.21171	0.000139578	0.000928968	C10orf129	142827
1.389	3.15324	0.000140563	0.00093459	CLEC4E	26253
1.83862	-3.28049	0.000144794	0.000957926	S100A7	6278
1.36659	-2.13726	0.000145384	0.000961512	HSD11B1	3290
1.21235	-2.12313	0.000145642	0.000962902	ISL2	64843
1.01529	1.69262	0.000148327	0.000977408	OPLAH	26873
1.6557	1.96159	0.000150597	0.000989748	DPEP3	64180
2.40786	-3.11866	0.000152521	0.00100024	SCGN	10590
1.72446	2.02111	0.000156262	0.00101959	PTGFR	5737
1.33106	2.86542	0.000156584	0.00102136	PCDH9	5101
2.30279	-2.03375	0.000161419	0.00104912	C2CD4C	126567
1.31818	-2.59705	0.000171897	0.00110568	LOC93432	93432
1.60325	-2.55435	0.00017723	0.00113414	RASEF	158158
1.37344	-0.0773981	0.000179775	0.00114711	C15orf26	161502
1.07538	2.7481	0.000184529	0.00117406	BAIAP3	8938
1.09439	-0.149794	0.000188795	0.00119472	HRH1	3269
1.54941	-3.23062	0.000191893	0.00121164	KLF14	136259
1.60265	-3.2911	0.000204046	0.00127425	OR56A5	390084
2.10699	-2.84938	0.000207547	0.00129074	CCDC60	160777
2.07026	-3.23692	0.000215886	0.00133398	FAM5C	339479
1.71332	-1.97927	0.000221841	0.00136554	CPNE4	131034
1.96378	1.77011	0.000224731	0.00137881	COL29A1	256076
1.8758	1.17701	0.000227303	0.00139245	RNF182	221687
1.09833	-1.21799	0.000234299	0.00142741	GPR98	84059
2.07288	-2.48302	0.000234651	0.00142912	DGKI	9162
1.47032	2.99697	0.000243037	0.00147345	DTNA	1837
1.69758	0.408965	0.000244715	0.00148047	C9orf125	84302
1.04735	4.99622	0.000245193	0.00148246	MOSC1	64757
1.25208	1.82617	0.000246798	0.0014899	NCKAP1	10787
2.40093	-2.43255	0.000249327	0.00150289	CTNNA2	1496
1.03046	4.30981	0.000252884	0.00152066	F5	2153
1.31243	2.09891	0.000253252	0.0015215	GLDN	342035
1.44657	-2.10914	0.00025344	0.00152217	GRHL3	57822
2.09587	-2.95565	0.000267377	0.00159354	OR5AU1	390445
1.42059	-1.9177	0.000273488	0.00162496	KLF15	28999
1.24209	1.81371	0.000284043	0.00167867	MAOA	4128
1.22499	-1.90478	0.0002852	0.00168401	TMEM72	643236
1.86017	-0.153	0.00029607	0.00173979	MT1G	4495
1.20965	0.103707	0.000301601	0.0017662	TIMP4	7079
2.63853	-1.86978	0.000321429	0.00186263	SLC30A8	169026
1.21005	-2.76229	0.000321607	0.00186312	CCDC67	159989
1.32092	-1.16178	0.000322777	0.00186792	GPR120	338557
1.76893	-2.76849	0.00033765	0.0019349	KRT7	3855
1.65171	-1.14572	0.000345102	0.00197229	C1QL1	10882
1.94328	-3.26219	0.000346438	0.00197879	KRT19	3880
1.56536	-2.76787	0.000351401	0.00200484	PGLYRP4	57115
1.02341	-0.499534	0.000358423	0.00203849	PLEKHN1	84069
1.89677	-0.572143	0.000366212	0.00207746	C3orf14	57415
2.69226	-1.99965	0.000367029	0.00208091	CSMD3	114788
1.57228	-3.28622	0.000367755	0.00208325	OCM2	4951
1.01915	3.82256	0.000368364	0.00208611	EPS8	2059
1.94263	-3.12571	0.000372675	0.00210275	RP1	6101
1.05737	-1.55059	0.000373544	0.00210587	ODF3L1	161753
1.37424	-1.66753	0.000374041	0.00210748	HUNK	30811
1.0636	0.260823	0.000384415	0.00215618	TOX2	84969
1.0989	1.98337	0.000400327	0.00223287	ABP1	26
1.27369	-2.50174	0.000404605	0.00225358	C18orf16	147429
2.09755	-2.73749	0.00040868	0.0022731	LHCGR	3973
1.1268	-1.997	0.000415243	0.00230575	AIRE	326
1.83781	0.645639	0.000426047	0.00235323	RELN	5649
1.62247	0.615834	0.000427272	0.00235744	MAGI1	9223
1.14129	1.1749	0.000448922	0.00246124	FOLR2	2350
2.1952	-3.01137	0.00045152	0.00247344	UNC5D	137970
1.07527	-1.93659	0.000466127	0.00254367	ART3	419
1.32861	1.93396	0.000473133	0.00257245	PEG10	23089
1.49776	7.01153	0.000479877	0.002601	HBG2	3048
1.53193	3.18573	0.000489373	0.00264304	PPARGC1A	10891
1.67899	-3.29593	0.000491188	0.0026514	MAGEA6	4105
2.55359	-2.80846	0.000499875	0.00268956	CLCA1	1179
1.02666	0.766237	0.000513773	0.00275393	ZNF366	167465
1.75741	-2.70622	0.000517506	0.00277246	SPATA16	83893
2.07751	-2.13394	0.000526757	0.00280618	SNAP91	9892
2.04756	-3.22463	0.00052712	0.00280736	OR10X1	128367
1.67756	-3.21703	0.000578689	0.00304059	HS3ST6	64711
1.64285	0.281018	0.000585907	0.00307124	DES	1674
1.14278	-2.0833	0.000586654	0.00307306	SRRM3	222183
1.72483	-3.11247	0.000593142	0.00310101	BARX1	56033
1.15836	-3.10278	0.000611652	0.00318359	C22orf41	644186
1.88084	-1.36567	0.000620516	0.00322048	BAI3	577
1.37508	0.643087	0.000621015	0.00322223	PLA2G7	7941
3.3179	-0.983264	0.00064176	0.00331006	HMX2	3167
2.13784	-3.17517	0.000641947	0.00331017	?	553137
1.89447	-3.24311	0.000650172	0.0033448	ADCY8	114
1.22989	-0.327441	0.000670056	0.00343028	ADRA1D	146
1.62286	-2.05102	0.000670426	0.00343129	OXGR1	27199
1.76471	-2.71888	0.000674625	0.0034457	C3orf55	152078
1.59558	-3.30418	0.000696894	0.00354311	NXF2	56001
1.32097	1.70654	0.000698576	0.00354985	EPHB2	2048
1.26543	-2.98513	0.000735115	0.00371282	GJD4	219770
1.04719	3.7003	0.000745818	0.00375546	HLA-DQA2	3118
1.89916	-3.25134	0.000747322	0.00376113	?	728603
1.32158	1.41454	0.000751861	0.00377988	WLS	79971
2.14474	0.977732	0.0007662	0.00383485	PRSS3	5646
1.25421	6.09101	0.000822379	0.0040741	PLBD1	79887
1.07052	-0.666481	0.000839198	0.00414506	CLEC1A	51267
2.20142	-3.05135	0.000839855	0.00414509	KCNV1	27012
1.15367	4.37786	0.000840201	0.00414509	TIMP3	7078
1.13736	-0.829203	0.000845946	0.0041691	CHSY3	337876
1.29904	-1.88855	0.000891453	0.00436532	C8orf48	157773
1.51065	-2.83253	0.000901015	0.00440349	LOC440905	440905
1.2292	-1.56767	0.000903775	0.0044159	CA4	762
1.30144	3.52307	0.00091598	0.00446459	IL1RL1	9173
1.2024	-1.53402	0.000940461	0.00456161	IL23R	149233
1.30212	-2.42504	0.00095333	0.00461281	NRG2	9542
1.06303	1.28947	0.00100476	0.00483118	TEK	7010
1.08853	-1.46342	0.00105619	0.00504077	CCDC42	146849
1.37815	-1.85237	0.00109288	0.00517505	SLAMF9	89886
1.75051	-2.89222	0.00109672	0.00518952	NTM	50863
1.09136	3.72224	0.00109987	0.00520003	VLDLR	7436
1.22844	-0.513549	0.00111991	0.00528044	LRRC7	57554
1.3833	-3.1139	0.0011438	0.00537152	BSND	7809
1.06496	0.102673	0.0011676	0.00546398	KIR3DX1	90011
1.46719	-3.01547	0.00117014	0.00546942	HTR1D	3352
1.02745	-2.43487	0.00123575	0.00571848	SMTNL2	342527
1.52101	-3.0736	0.00124458	0.00575264	HCN4	10021
1.49952	-1.85425	0.00126348	0.00582111	GJA5	2702
1.01991	-0.877845	0.00127091	0.00585263	ETV7	51513
1.40966	-0.570026	0.00128009	0.00588813	TRPC6	7225
1.02211	4.33089	0.00132606	0.00607156	KIAA1598	57698
1.62938	-2.04439	0.00133864	0.00611792	PABPC5	140886
1.63447	-2.74485	0.00134952	0.00616199	FAM181B	220382
1.60368	0.681052	0.00137348	0.0062475	KRT23	25984
2.2097	-2.18296	0.00137396	0.0062475	ONECUT3	390874
1.52715	-2.59551	0.0013742	0.0062475	CACNG6	59285
1.12463	-2.49369	0.00138906	0.00630067	SLC22A1	6580
2.35891	-1.19638	0.00139591	0.00632459	HPSE2	60495
1.17577	-0.324859	0.00139785	0.00633048	IRF6	3664
1.30775	-2.26107	0.00140464	0.00635548	ALPP	250
1.11067	1.68735	0.00143277	0.00645927	CETP	1071
1.25998	-1.28232	0.00146653	0.00658705	LOC100132354	100132354
1.07438	-1.39198	0.00147474	0.00661263	TRIM72	493829
1.72513	0.275287	0.00148735	0.00665869	LEP	3952
1.18101	-3.04955	0.00149927	0.00670754	LOC157381	157381
1.86656	0.462629	0.0015144	0.00676155	LMX1B	4010
1.23849	-2.59527	0.00151956	0.00677703	EGR4	1961
2.02282	-3.14072	0.00154088	0.00685368	C21orf88	114041
1.06629	1.62851	0.00157561	0.00698861	PAPPA	5069
1.4289	-3.24706	0.00158079	0.00700931	MT1DP	326343
1.41531	-2.09934	0.00164175	0.0072298	DUSP26	78986
1.5861	-0.621306	0.00169232	0.00741808	UTS2	10911
1.60611	-1.90843	0.00184003	0.00793816	CACNA1B	774
1.77608	-3.18729	0.00185223	0.00797701	CER1	9350
2.12252	-2.67553	0.00196551	0.00836736	KLK13	26085
1.73333	4.74029	0.00196798	0.00837065	C20orf103	24141
1.66721	-0.682197	0.0019905	0.00845558	CES4	51716
1.02274	3.1774	0.0019913	0.00845685	LPL	4023
1.63186	0.107215	0.00208967	0.00880001	VWA2	340706
1.41235	-3.31104	0.00218074	0.00911806	KIF25	3834
2.00529	-2.59361	0.00218271	0.00912296	FOXI2	399823
1.07256	-0.691435	0.00218812	0.00914065	NTNG1	22854
1.01522	-1.65176	0.00218844	0.00914065	RAB17	64284
1.51005	-3.29544	0.00219785	0.00917418	OR7E5P	219445
2.09621	-2.78938	0.00220001	0.0091813	FSTL5	56884
1.47065	-1.66867	0.00232296	0.00961192	KDM4DL	390245
1.04177	-1.68477	0.00244293	0.0100223	SLC9A2	6549
1.00037	-2.70055	0.00244688	0.0100303	GTSF1L	149699
1.09799	-3.2455	0.00253439	0.0103218	SNORA76	677842
1.31421	-0.75349	0.00259927	0.0105344	PLA2G2F	64600
1.12246	-1.81699	0.00263531	0.0106588	CXCL11	6373
1.38744	0.845613	0.00264795	0.0106948	EMX2OS	196047
1.7932	-2.3414	0.00265344	0.0107104	OVCH1	341350
1.25593	-0.594093	0.00272053	0.0109259	LPAR3	23566
1.15261	-0.460891	0.00279151	0.0111616	NUP62CL	54830
2.06616	-2.41496	0.00281417	0.0112342	FAM133A	286499
1.23073	1.38824	0.00283341	0.0112974	HOXB7	3217
1.25049	-1.69771	0.0028751	0.0114334	CYP26B1	56603
1.54889	-3.23378	0.00290148	0.0115257	UGT2B7	7364
1.472	-0.117881	0.0029228	0.0115912	BCL2L14	79370
2.75333	-1.05123	0.00294616	0.0116746	HMX3	340784
2.32498	-2.0881	0.00294729	0.0116767	B3GALT5	10317
1.64586	-3.19288	0.00298958	0.0118208	BDKRB1	623
1.7199	-3.19431	0.00302535	0.0119386	STK32A	202374
1.5013	-2.80037	0.00304652	0.0120052	FAM162B	221303
1.67991	-2.7942	0.00310857	0.0122002	ARSI	340075
1.82246	-2.3467	0.00311315	0.0122142	PTCHD3	374308
1.23526	-2.50638	0.0031183	0.0122303	TWIST2	117581
1.22212	-2.14502	0.00314246	0.0123081	NMNAT2	23057
1.42688	-2.11332	0.00316731	0.0123909	C15orf54	400360
2.2178	3.49055	0.00316874	0.012394	RUNX1T1	862
1.50847	-1.69723	0.00317366	0.0124056	HRC	3270
1.36758	-1.76279	0.0031761	0.0124106	GAL	51083
1.36722	-1.57528	0.00321233	0.01253	LRIG3	121227
1.80071	-3.08678	0.00321293	0.01253	REG1B	5968
1.27031	-2.38971	0.00327048	0.0126998	FCAMR	83953
1.33198	-1.01233	0.00328171	0.0127335	PRELP	5549
1.20482	-2.02193	0.00329078	0.0127612	CLEC6A	93978
1.14472	-1.67907	0.00329467	0.0127738	MAPK15	225689
1.072	-2.98963	0.00331687	0.01284	TPTE2P3	220115
1.8098	-3.22136	0.00335159	0.0129517	IL3	3562
1.29889	-2.15206	0.00351776	0.0134996	CCL24	6369
1.09543	-1.58048	0.00355462	0.0136149	C16orf73	254528
1.99592	-2.7239	0.00359384	0.0137387	MAGEA5	4104
1.59992	-3.19641	0.00369604	0.0140674	ALPPL2	251
1.64894	-3.17916	0.00380897	0.0144155	OR7A5	26659
2.24397	-2.07367	0.00383003	0.0144751	NKAIN4	128414
1.33413	-3.20237	0.00404165	0.0151543	PCDP1	200373
1.02371	-0.591456	0.00408766	0.0152952	AGTR1	185
1.07507	0.400463	0.0041237	0.0154127	NCAM2	4685
1.37598	-3.02292	0.00416477	0.0155429	HRCT1	646962
1.6348	-3.17766	0.00462434	0.0169409	SPANXN3	139067
1.78129	-3.07662	0.00465085	0.0170229	OR4F5	79501
1.40042	-3.0487	0.00478105	0.0174285	TUBB2B	347733
1.11487	-3.28602	0.0049238	0.0178445	ASB5	140458
1.49987	-3.06351	0.00493368	0.0178692	RHBG	57127
1.41772	-3.2907	0.00493678	0.0178699	MT1A	4489
1.10554	-3.33524	0.00495225	0.0179053	AMELX	265
1.36672	-0.865182	0.0049637	0.017937	GPC3	2719
1.36157	-0.449521	0.00502964	0.0181391	RND3	390
1.2225	-2.4754	0.00504748	0.0181853	PGC	5225
1.00993	-1.94391	0.00504986	0.0181864	SLC5A4	6527
1.62769	-3.23039	0.00505527	0.0182008	IGSF5	150084
1.07497	2.9611	0.00512235	0.0183911	FCGR3B	2215
1.0597	1.72021	0.00514013	0.0184342	TMED7-TICAM2	100302736
1.10334	-1.61246	0.00517838	0.0185425	TDRD10	126668
1.44506	-1.79987	0.00534835	0.0190222	ELAVL4	1996
1.17097	-1.27449	0.00541303	0.0191954	ITLN1	55600
1.15087	-3.34128	0.00543559	0.0192583	TGIF2LX	90316
1.557	-3.10368	0.00551392	0.0195012	NOX3	50508
1.65896	-2.80362	0.00561959	0.0198085	DVWA	344875
1.09555	-1.5934	0.00562647	0.0198254	SYT3	84258
1.88471	-1.46343	0.00563742	0.0198534	PCDH20	64881
1.06457	-3.11334	0.00565666	0.0199106	KRTAP10-3	386682
1.40843	-2.90685	0.0058114	0.0203871	ANO3	63982
1.012	0.842349	0.00583499	0.0204553	TEAD1	7003
1.56604	-1.68713	0.00592835	0.0207191	PI3	5266
1.37806	-3.31223	0.00592896	0.0207191	FABP6	2172
1.27473	-2.50652	0.00598423	0.0208793	LPPR4	9890
1.2886	-0.750371	0.00600264	0.020918	IGSF11	152404
1.68836	-1.62949	0.00600728	0.0209268	VIP	7432
1.90385	-2.86895	0.00611513	0.021221	EFNA2	1943
1.8343	-0.30486	0.00614067	0.0212874	C2CD4B	388125
1.14814	-3.13637	0.00636991	0.0219258	IGF2BP1	10642
1.01732	0.33974	0.00637409	0.0219364	WWC1	23286
1.25606	-3.14011	0.00648566	0.0222474	C9orf70	84850
1.16146	-0.956112	0.00663462	0.022626	RD3	343035
1.69625	-3.1594	0.00667064	0.0227139	REG1A	5967
1.54258	-3.28393	0.00668241	0.0227423	MYH8	4626
1.62932	-2.54891	0.00675609	0.0229422	KCNJ3	3760
2.18234	-2.38405	0.00701328	0.0236264	STATH	6779
1.60859	-3.06197	0.00704579	0.0237319	IL1RAPL1	11141
1.1449	0.926766	0.00721071	0.0241934	CMTM5	116173
1.15924	-2.37798	0.00735059	0.0245883	PKNOX2	63876
1.28233	-3.318	0.00747163	0.0248805	OR10G4	390264
1.53898	-3.2654	0.00759903	0.0252373	LHX9	56956
1.09877	-3.34579	0.00775832	0.0256531	AFP	174
1.5227	-3.27389	0.0078889	0.0259836	HEATR7B2	133558
1.13275	-2.82048	0.00790585	0.0260351	B3GNT6	192134
1.05592	-3.14451	0.00812578	0.0266418	CD300LD	100131439
1.13061	-2.6825	0.00821578	0.0268811	C6orf155	79940
1.09443	-0.685199	0.0082469	0.0269491	GABRR1	2569
1.08923	-1.91502	0.00848177	0.0275316	PADI6	353238
1.16785	-2.88522	0.00865806	0.0280022	ARGFX	503582
1.02085	4.80675	0.00865905	0.0280022	AREG	374
1.18001	-3.04879	0.00881153	0.028394	CHRM1	1128
1.03502	-2.48403	0.00912012	0.0292184	LILRP2	79166
1.08176	-3.34639	0.00917179	0.0293556	MAGEA4	4103
1.05094	-1.13584	0.00956974	0.0303383	RBMS3	27303
1.30374	-3.31249	0.0101663	0.0319791	RIPPLY2	134701
1.08828	0.285564	0.0102655	0.0322074	INPP5J	27124
1.06549	-1.02068	0.010312	0.0323101	WIPF3	644150
1.07046	-3.06806	0.0104418	0.0326229	TREML2P1	221438
1.45105	-3.17231	0.0104511	0.0326432	OR8D4	338662
1.71095	0.415955	0.0107064	0.033243	KCNK1	3775
1.29524	-3.26353	0.0109237	0.0338226	PSG1	5669
1.12878	-3.33119	0.0109899	0.0340118	MAGEC2	51438
1.38406	-3.05579	0.0111948	0.0345174	C12orf56	115749
1.18763	1.07686	0.0113652	0.034951	ADRA2C	152
1.09598	-3.34452	0.0121289	0.0368561	CFHR4	10877
1.32545	-0.589545	0.0122656	0.0371753	CTSL2	1515
1.16513	0.41132	0.0127024	0.0382843	ABCA8	10351
1.60219	-1.42214	0.0128109	0.0385526	KIAA1486	57624
1.67349	-3.0605	0.0132611	0.0396502	PAK7	57144
1.01588	-3.06373	0.0140812	0.0417516	LOC55908	55908
1.19098	-3.33042	0.0141107	0.0418141	OR52E4	390081
1.1137	-3.33196	0.0142568	0.0421406	LBX1	10660
1.35186	-3.04539	0.0145985	0.042909	MMP1	4312
1.02886	-1.14078	0.014795	0.0433714	NLRP11	204801
1.3501	-3.08314	0.01492	0.0436674	GRIK2	2898
1.04352	-2.89766	0.0149548	0.0437498	SCN7A	6332
1.04822	-3.14233	0.0151413	0.0441981	C1orf189	388701
1.40204	-2.62499	0.015183	0.044281	PCSK2	5126
1.27396	-3.23548	0.0154204	0.0448291	GOLGA6C	653641
1.2727	-3.29757	0.0155206	0.0450699	GPR50	9248
1.37592	-3.28878	0.0158826	0.0458786	DIRC1	116093
1.24381	-0.771422	0.0160038	0.0461686	RSPO2	340419
1.20182	-2.53023	0.0160962	0.0463946	DMRTA1	63951
1.15731	-2.8528	0.0163141	0.0469481	KLK2	3817
1.03096	0.86762	0.0165955	0.0475316	CXCL9	4283
1.04076	-3.21711	0.0169675	0.0484022	OTP	23440
1.31278	-1.65292	0.0170336	0.0485533	C4BPA	722
1.45539	-3.20049	0.0170671	0.0486309	GPR111	222611
1.29426	-3.06378	0.0172115	0.0489933	KLHDC7A	127707
1.57475	-2.85036	0.0174327	0.0494816	FAM43B	163933
