# Supplementary material for: BCL2 overexpression: clinical implication and biological insights in acute myeloid leukemia
Source: Diagn Pathol. 2019 Jun 29;14:68. doi: 10.1186/s13000-019-0841-1 (PMC6599255; doi:10.1186/s13000-019-0841-1)
Supplement: Supplementary file 4 — Venn results of microRNAs targeting BCL2. (TXT 37 kb) [file 13000_2019_841_MOESM4_ESM.txt]

Supplementary Materials 4
Names	total	elements
TargetScan miRDB miRWalk mirDIP	22	hsa-miR-448
		hsa-miR-449a
		hsa-miR-365a-3p
		hsa-miR-181b-5p
		hsa-miR-34a-5p
		hsa-miR-204-5p
		hsa-miR-202-5p
		hsa-miR-15b-5p
		hsa-miR-1271-5p
		hsa-miR-211-5p
		hsa-miR-34c-5p
		hsa-miR-125a-5p
		hsa-miR-497-5p
		hsa-miR-182-5p
		hsa-miR-4262
		hsa-miR-15a-5p
		hsa-miR-449b-5p
		hsa-miR-125b-5p
		hsa-miR-195-5p
		hsa-miR-424-5p
		hsa-miR-4319
		hsa-miR-16-5p
TargetScan miRDB mirDIP	7	hsa-miR-96-5p
		hsa-miR-4770
		hsa-miR-143-3p
		hsa-miR-153-3p
		hsa-miR-181c-5p
		hsa-miR-181d-5p
		hsa-miR-181a-5p
TargetScan miRDB miRWalk	4	hsa-miR-6835-3p
		hsa-miR-365b-3p
		hsa-miR-6088
		hsa-miR-6838-5p
TargetScan miRWalk mirDIP	13	hsa-miR-23a-3p
		hsa-miR-30a-5p
		hsa-miR-23b-3p
		hsa-miR-224-5p
		hsa-miR-219a-2-3p
		hsa-miR-590-5p
		hsa-miR-130a-5p
		hsa-miR-342-3p
		hsa-miR-23c
		hsa-miR-30e-5p
		hsa-miR-323a-3p
		hsa-miR-30c-5p
		hsa-miR-503-5p
miRDB miRWalk mirDIP	16	hsa-miR-1276
		hsa-miR-575
		hsa-miR-139-5p
		hsa-miR-1265
		hsa-miR-646
		hsa-miR-570-3p
		hsa-miR-548c-3p
		hsa-miR-874-3p
		hsa-miR-651-5p
		hsa-miR-670-5p
		hsa-miR-4307
		hsa-miR-140-3p
		hsa-miR-522-3p
		hsa-miR-3140-3p
		hsa-miR-660-5p
		hsa-miR-383-5p
TargetScan mirDIP	8	hsa-miR-30b-5p
		hsa-miR-200b-3p
		hsa-miR-21-5p
		hsa-miR-30d-5p
		hsa-miR-200c-3p
		hsa-miR-429
		hsa-miR-655-3p
		hsa-miR-374c-5p
miRDB mirDIP	14	hsa-miR-548n
		hsa-miR-568
		hsa-miR-607
		hsa-miR-577
		hsa-miR-409-3p
		hsa-miR-507
		hsa-miR-590-3p
		hsa-miR-371a-5p
		hsa-miR-185-5p
		hsa-miR-3163
		hsa-miR-450b-5p
		hsa-miR-4495
		hsa-miR-548l
		hsa-miR-33a-3p
miRDB miRWalk	115
		hsa-miR-557
		hsa-miR-103a-2-5p
		hsa-miR-3682-5p
		hsa-miR-6740-5p
		hsa-miR-450a-2-3p
		hsa-miR-6515-3p
		hsa-miR-6813-3p
		hsa-miR-3150b-3p
		hsa-miR-1248
		hsa-miR-6797-5p
		hsa-miR-486-3p
		hsa-miR-6766-3p
		hsa-miR-7112-3p
		hsa-miR-6765-3p
		hsa-miR-3161
		hsa-miR-3680-3p
		hsa-miR-548t-3p
		hsa-miR-4784
		hsa-miR-494-5p
		hsa-miR-6892-5p
		hsa-miR-4735-5p
		hsa-miR-323b-5p
		hsa-miR-5197-5p
		hsa-miR-6721-5p
		hsa-miR-4778-3p
		hsa-miR-4446-5p
		hsa-miR-548ag
		hsa-miR-2276-5p
		hsa-miR-3164
		hsa-miR-4694-3p
		hsa-miR-4755-5p
		hsa-miR-335-3p
		hsa-miR-4269
		hsa-miR-4797-5p
		hsa-miR-4778-5p
		hsa-miR-3943
		hsa-miR-378j
		hsa-miR-6839-5p
		hsa-miR-4524a-5p
		hsa-miR-6716-5p
		hsa-miR-597-3p
		hsa-miR-548x-5p
		hsa-miR-6867-5p
		hsa-miR-4469
		hsa-miR-4433b-5p
		hsa-miR-8052
		hsa-miR-5011-5p
		hsa-miR-1249-5p
		hsa-miR-324-3p
		hsa-miR-7152-5p
		hsa-miR-4422
		hsa-miR-4676-5p
		hsa-miR-1178-3p
		hsa-miR-6847-5p
		hsa-miR-4260
		hsa-miR-548av-3p
		hsa-miR-642a-5p
		hsa-miR-4670-3p
		hsa-miR-6885-3p
		hsa-miR-4524b-3p
		hsa-miR-6515-5p
		hsa-miR-3202
		hsa-let-7g-3p
		hsa-miR-302a-5p
		hsa-miR-4652-3p
		hsa-miR-548ba
		hsa-miR-4717-5p
		hsa-miR-4690-5p
		hsa-miR-5586-5p
		hsa-miR-548aa
		hsa-miR-6744-5p
		hsa-miR-4711-5p
		hsa-miR-410-5p
		hsa-miR-6829-5p
		hsa-miR-1237-3p
		hsa-miR-6820-3p
		hsa-miR-3064-3p
		hsa-miR-548au-3p
		hsa-miR-7158-3p
		hsa-miR-548f-5p
		hsa-miR-3120-5p
		hsa-miR-219a-5p
		hsa-miR-5572
		hsa-miR-4646-3p
		hsa-miR-1285-5p
		hsa-miR-3124-3p
		hsa-miR-4306
		hsa-miR-3127-5p
		hsa-miR-493-5p
		hsa-miR-6776-3p
		hsa-miR-22-5p
		hsa-miR-6861-5p
		hsa-miR-1295b-3p
		hsa-miR-4761-3p
		hsa-miR-5589-3p
		hsa-miR-548aj-5p
		hsa-miR-4637
		hsa-miR-7977
		hsa-miR-4533
		hsa-miR-6715b-5p
		hsa-miR-3177-5p
		hsa-miR-345-3p
		hsa-miR-7151-3p
		hsa-miR-651-3p
		hsa-let-7a-2-3p
		hsa-miR-4691-3p
		hsa-miR-7976
		hsa-miR-6832-3p
		hsa-miR-4708-5p
		hsa-miR-1227-5p
		hsa-miR-6131
		hsa-miR-5006-3p
		hsa-miR-412-3p
		hsa-miR-548g-5p
miRWalk mirDIP	72	hsa-miR-515-5p
		hsa-miR-519b-3p
		hsa-miR-532-3p
		hsa-miR-1915-3p
		hsa-miR-338-5p
		hsa-miR-641
		hsa-miR-525-5p
		hsa-miR-1260a
		hsa-miR-106b-5p
		hsa-miR-643
		hsa-miR-518a-5p
		hsa-miR-302a-3p
		hsa-miR-330-5p
		hsa-miR-103a-3p
		hsa-miR-199b-5p
		hsa-miR-527
		hsa-miR-520h
		hsa-miR-135a-5p
		hsa-miR-93-5p
		hsa-miR-548k
		hsa-miR-216a-5p
		hsa-miR-155-5p
		hsa-miR-101-3p
		hsa-miR-520a-3p
		hsa-miR-24-3p
		hsa-miR-380-3p
		hsa-miR-217
		hsa-miR-587
		hsa-miR-520g-3p
		hsa-miR-222-3p
		hsa-miR-498
		hsa-miR-940
		hsa-miR-452-5p
		hsa-miR-345-5p
		hsa-miR-301b-3p
		hsa-miR-335-5p
		hsa-miR-7-5p
		hsa-miR-495-3p
		hsa-miR-433-3p
		hsa-miR-613
		hsa-miR-520b
		hsa-miR-205-5p
		hsa-miR-876-5p
		hsa-miR-582-5p
		hsa-miR-765
		hsa-miR-296-5p
		hsa-miR-301a-3p
		hsa-miR-520c-3p
		hsa-miR-612
		hsa-miR-342-5p
		hsa-miR-555
		hsa-miR-485-5p
		hsa-miR-206
		hsa-miR-136-5p
		hsa-miR-25-3p
		hsa-miR-595
		hsa-miR-9-5p
		hsa-miR-519c-3p
		hsa-miR-504-5p
		hsa-miR-519d-3p
		hsa-miR-520a-5p
		hsa-miR-619-3p
		hsa-miR-147a
		hsa-miR-432-5p
		hsa-miR-596
		hsa-miR-302c-3p
		hsa-miR-135b-5p
		hsa-miR-520d-3p
		hsa-miR-583
		hsa-miR-107
		hsa-miR-574-5p
		hsa-miR-326
TargetScan	4	hsa-miR-140-3p.2
		hsa-miR-383-5p.2
		hsa-miR-382-3p
		hsa-miR-383-5p.1
miRDB	37	hsa-miR-1277-5p
		hsa-miR-103a-1-5p
		hsa-miR-7150
		hsa-miR-511-3p
		hsa-miR-1255b-5p
		hsa-miR-12133
		hsa-miR-4524b-5p
		hsa-miR-548ap-3p
		hsa-miR-4782-3p
		hsa-miR-548x-3p
		hsa-miR-570-5p
		hsa-miR-3606-5p
		hsa-miR-5700
		hsa-miR-561-3p
		hsa-miR-4644
		hsa-miR-9900
		hsa-miR-100-3p
		hsa-miR-3188
		hsa-miR-548ai
		hsa-miR-5582-3p
		hsa-miR-2355-5p
		hsa-miR-5692a
		hsa-miR-3065-5p
		hsa-miR-4720-3p
		hsa-miR-4509
		hsa-miR-190a-3p
		hsa-miR-4275
		hsa-miR-548aj-3p
		hsa-miR-3662
		hsa-miR-320a-5p
		hsa-miR-3145-3p
		hsa-miR-1243
		hsa-miR-224-3p
		hsa-miR-1255a
		hsa-miR-1468-3p
		hsa-miR-4719
		hsa-miR-4775
mirDIP	17	hsa-miR-1301-3p
		hsa-miR-519a-3p
		hsa-miR-20b-5p
		hsa-miR-106a-5p
		hsa-miR-134-5p
		hsa-miR-606
		hsa-miR-17-5p
		hsa-miR-20a-5p
		hsa-miR-384
		hsa-miR-130a-3p
		hsa-miR-363-3p
		hsa-miR-302f
		hsa-miR-374b-5p
		hsa-miR-548a-3p
		hsa-miR-130b-3p
		hsa-miR-203a-3p
		hsa-miR-889-3p
miRWalk	1810	hsa-miR-576-3p
		hsa-miR-140-5p
		hsa-miR-522-5p
		hsa-miR-1298-5p
		hsa-miR-133a-3p
		hsa-miR-4743-3p
		hsa-miR-5088-5p
		hsa-miR-4649-5p
		hsa-miR-665
		hsa-miR-3622b-3p
		hsa-miR-4493
		hsa-miR-1250-5p
		hsa-miR-3622a-5p
		hsa-miR-4709-3p
		hsa-miR-6738-5p
		hsa-miR-374b-3p
		hsa-miR-6874-3p
		hsa-miR-6891-5p
		hsa-miR-3940-5p
		hsa-miR-431-3p
		hsa-miR-6832-5p
		hsa-miR-6877-5p
		hsa-miR-3155a
		hsa-miR-5089-5p
		hsa-miR-648
		hsa-miR-367-5p
		hsa-miR-6793-3p
		hsa-miR-3622a-3p
		hsa-miR-541-5p
		hsa-miR-6499-3p
		hsa-miR-2276-3p
		hsa-miR-3120-3p
		hsa-miR-6780b-5p
		hsa-miR-4769-5p
		hsa-miR-1306-5p
		hsa-miR-6796-5p
		hsa-miR-675-3p
		hsa-miR-2110
		hsa-miR-1269a
		hsa-miR-483-3p
		hsa-miR-4659a-3p
		hsa-miR-146a-5p
		hsa-miR-1289
		hsa-miR-4474-3p
		hsa-miR-5002-5p
		hsa-let-7a-3p
		hsa-miR-4488
		hsa-miR-3691-5p
		hsa-miR-3688-5p
		hsa-miR-4747-5p
		hsa-miR-6858-5p
		hsa-miR-6768-3p
		hsa-miR-4797-3p
		hsa-miR-4684-5p
		hsa-miR-4300
		hsa-miR-6868-3p
		hsa-miR-101-5p
		hsa-miR-6748-3p
		hsa-miR-4463
		hsa-miR-6794-5p
		hsa-miR-4763-5p
		hsa-miR-6132
		hsa-miR-1306-3p
		hsa-miR-579-5p
		hsa-miR-3917
		hsa-miR-4793-3p
		hsa-miR-496
		hsa-miR-6818-3p
		hsa-miR-3162-3p
		hsa-miR-661
		hsa-miR-5705
		hsa-miR-6767-3p
		hsa-miR-4722-5p
		hsa-miR-375
		hsa-miR-424-3p
		hsa-miR-499b-3p
		hsa-miR-1238-5p
		hsa-miR-4799-5p
		hsa-miR-3074-5p
		hsa-miR-95-5p
		hsa-miR-7157-5p
		hsa-miR-4436a
		hsa-miR-664b-5p
		hsa-miR-302c-5p
		hsa-miR-4525
		hsa-miR-5001-5p
		hsa-miR-7113-5p
		hsa-miR-766-3p
		hsa-miR-487b-3p
		hsa-miR-330-3p
		hsa-miR-4257
		hsa-miR-4264
		hsa-miR-489-5p
		hsa-miR-92b-5p
		hsa-miR-6829-3p
		hsa-miR-4710
		hsa-miR-302e
		hsa-miR-885-5p
		hsa-miR-4715-3p
		hsa-miR-1282
		hsa-miR-3124-5p
		hsa-miR-191-3p
		hsa-miR-1301-5p
		hsa-miR-3928-3p
		hsa-miR-6799-5p
		hsa-miR-20a-3p
		hsa-miR-6787-3p
		hsa-miR-603
		hsa-miR-32-5p
		hsa-miR-5706
		hsa-miR-6778-5p
		hsa-miR-3938
		hsa-miR-371b-3p
		hsa-miR-370-3p
		hsa-miR-574-3p
		hsa-miR-4751
		hsa-miR-8071
		hsa-miR-23a-5p
		hsa-miR-329-5p
		hsa-miR-372-3p
		hsa-miR-4326
		hsa-miR-6751-5p
		hsa-miR-3192-3p
		hsa-miR-6856-3p
		hsa-miR-6807-5p
		hsa-miR-6735-5p
		hsa-miR-5680
		hsa-miR-1207-5p
		hsa-miR-6844
		hsa-miR-3189-3p
		hsa-miR-6880-5p
		hsa-miR-623
		hsa-miR-875-3p
		hsa-miR-6869-3p
		hsa-miR-657
		hsa-miR-4689
		hsa-miR-5003-3p
		hsa-miR-371a-3p
		hsa-miR-6762-3p
		hsa-miR-621
		hsa-miR-4664-5p
		hsa-miR-6791-3p
		hsa-miR-4436b-3p
		hsa-miR-3150a-5p
		hsa-miR-3692-3p
		hsa-miR-4693-3p
		hsa-miR-543
		hsa-miR-151b
		hsa-miR-211-3p
		hsa-miR-4445-3p
		hsa-miR-887-3p
		hsa-miR-593-5p
		hsa-miR-3689a-5p
		hsa-miR-618
		hsa-miR-6504-3p
		hsa-miR-1228-3p
		hsa-miR-491-5p
		hsa-miR-4685-3p
		hsa-miR-548al
		hsa-miR-4286
		hsa-miR-644a
		hsa-miR-124-5p
		hsa-miR-6887-3p
		hsa-miR-4449
		hsa-miR-1285-3p
		hsa-miR-1193
		hsa-miR-3153
		hsa-miR-4312
		hsa-miR-5006-5p
		hsa-miR-203a-5p
		hsa-miR-4711-3p
		hsa-miR-5699-5p
		hsa-miR-5692c
		hsa-miR-3591-5p
		hsa-miR-6763-3p
		hsa-miR-92a-1-5p
		hsa-miR-548h-3p
		hsa-miR-4297
		hsa-miR-2392
		hsa-miR-1273c
		hsa-miR-2682-3p
		hsa-miR-7112-5p
		hsa-miR-5690
		hsa-miR-4431
		hsa-miR-891a-5p
		hsa-miR-4418
		hsa-miR-378f
		hsa-miR-183-3p
		hsa-miR-4640-3p
		hsa-miR-4712-5p
		hsa-miR-147b
		hsa-miR-4678
		hsa-miR-3126-5p
		hsa-miR-6069
		hsa-miR-4276
		hsa-miR-6812-3p
		hsa-let-7g-5p
		hsa-miR-4757-3p
		hsa-miR-4731-3p
		hsa-miR-4304
		hsa-miR-4511
		hsa-miR-3658
		hsa-miR-197-5p
		hsa-miR-34b-3p
		hsa-miR-6846-5p
		hsa-miR-519e-5p
		hsa-miR-6715b-3p
		hsa-miR-4714-5p
		hsa-miR-4682
		hsa-miR-3692-5p
		hsa-miR-4519
		hsa-miR-6801-5p
		hsa-miR-548v
		hsa-miR-3661
		hsa-miR-4638-3p
		hsa-miR-214-5p
		hsa-miR-513b-3p
		hsa-miR-6500-3p
		hsa-miR-1296-5p
		hsa-miR-328-3p
		hsa-miR-372-5p
		hsa-miR-1291
		hsa-miR-4673
		hsa-miR-6075
		hsa-miR-495-5p
		hsa-miR-141-5p
		hsa-miR-4484
		hsa-miR-4676-3p
		hsa-miR-3169
		hsa-miR-4756-3p
		hsa-miR-2277-3p
		hsa-miR-3162-5p
		hsa-miR-5739
		hsa-miR-6893-5p
		hsa-miR-6821-3p
		hsa-miR-378i
		hsa-miR-4539
		hsa-miR-608
		hsa-miR-6514-5p
		hsa-miR-3615
		hsa-miR-770-5p
		hsa-miR-6839-3p
		hsa-miR-4521
		hsa-miR-1287-5p
		hsa-miR-4650-5p
		hsa-miR-154-5p
		hsa-miR-6857-3p
		hsa-miR-449b-3p
		hsa-miR-3617-3p
		hsa-miR-4253
		hsa-miR-216b-5p
		hsa-miR-6817-3p
		hsa-miR-1226-3p
		hsa-miR-127-3p
		hsa-miR-5004-3p
		hsa-miR-2681-5p
		hsa-miR-5096
		hsa-miR-3614-5p
		hsa-miR-6779-3p
		hsa-miR-718
		hsa-miR-4718
		hsa-miR-325
		hsa-miR-6795-3p
		hsa-miR-5195-5p
		hsa-miR-6501-5p
		hsa-miR-4520-5p
		hsa-miR-4323
		hsa-miR-4750-3p
		hsa-miR-4665-5p
		hsa-miR-148b-5p
		hsa-miR-3129-5p
		hsa-miR-3972
		hsa-miR-4299
		hsa-miR-1343-5p
		hsa-miR-3960
		hsa-miR-4303
		hsa-miR-3132
		hsa-miR-31-5p
		hsa-miR-541-3p
		hsa-miR-518f-3p
		hsa-miR-6825-3p
		hsa-miR-6770-3p
		hsa-miR-4420
		hsa-miR-1258
		hsa-miR-488-5p
		hsa-miR-3138
		hsa-miR-6881-3p
		hsa-miR-3142
		hsa-miR-6775-3p
		hsa-miR-6864-5p
		hsa-miR-6782-3p
		hsa-miR-7106-5p
		hsa-miR-139-3p
		hsa-miR-554
		hsa-miR-6882-3p
		hsa-miR-4261
		hsa-miR-6754-5p
		hsa-miR-6826-3p
		hsa-miR-6867-3p
		hsa-miR-4697-5p
		hsa-miR-6858-3p
		hsa-miR-2681-3p
		hsa-miR-3684
		hsa-miR-634
		hsa-miR-208a-5p
		hsa-miR-567
		hsa-miR-3191-3p
		hsa-miR-6797-3p
		hsa-miR-1914-5p
		hsa-miR-3197
		hsa-miR-6761-5p
		hsa-miR-941
		hsa-miR-4795-5p
		hsa-miR-181b-3p
		hsa-miR-301a-5p
		hsa-miR-5047
		hsa-miR-492
		hsa-miR-6855-3p
		hsa-miR-3160-3p
		hsa-miR-4742-5p
		hsa-miR-126-3p
		hsa-miR-3194-3p
		hsa-miR-8076
		hsa-miR-526a
		hsa-miR-7151-5p
		hsa-miR-4709-5p
		hsa-miR-6784-5p
		hsa-miR-4476
		hsa-miR-3125
		hsa-miR-4498
		hsa-miR-4472
		hsa-let-7i-3p
		hsa-miR-5702
		hsa-miR-383-3p
		hsa-miR-518e-3p
		hsa-miR-7114-5p
		hsa-miR-6879-3p
		hsa-miR-5580-5p
		hsa-miR-8079
		hsa-miR-450a-1-3p
		hsa-miR-4499
		hsa-miR-4781-5p
		hsa-miR-1321
		hsa-miR-4305
		hsa-miR-329-3p
		hsa-miR-1915-5p
		hsa-miR-6840-3p
		hsa-miR-6072
		hsa-miR-6079
		hsa-miR-6511b-5p
		hsa-miR-548ax
		hsa-miR-4700-5p
		hsa-miR-4442
		hsa-miR-3945
		hsa-miR-4713-5p
		hsa-miR-3616-3p
		hsa-miR-4532
		hsa-miR-4514
		hsa-miR-141-3p
		hsa-miR-6856-5p
		hsa-miR-339-5p
		hsa-miR-186-5p
		hsa-miR-486-5p
		hsa-miR-7515
		hsa-miR-3936
		hsa-miR-4320
		hsa-miR-1273h-5p
		hsa-miR-6823-3p
		hsa-miR-663b
		hsa-miR-4656
		hsa-miR-3922-5p
		hsa-miR-3186-5p
		hsa-miR-6785-5p
		hsa-miR-6723-5p
		hsa-miR-1587
		hsa-miR-376c-5p
		hsa-miR-6816-5p
		hsa-miR-4452
		hsa-miR-6736-5p
		hsa-miR-764
		hsa-miR-1236-5p
		hsa-miR-4482-5p
		hsa-miR-518f-5p
		hsa-miR-4330
		hsa-miR-6511b-3p
		hsa-miR-6750-5p
		hsa-miR-4501
		hsa-miR-887-5p
		hsa-miR-6509-3p
		hsa-miR-7107-5p
		hsa-miR-4772-3p
		hsa-miR-614
		hsa-miR-3193
		hsa-miR-4783-3p
		hsa-miR-1250-3p
		hsa-miR-6761-3p
		hsa-miR-6734-3p
		hsa-miR-892a
		hsa-miR-1304-3p
		hsa-miR-4530
		hsa-miR-4707-5p
		hsa-miR-6068
		hsa-miR-24-1-5p
		hsa-miR-3689e
		hsa-miR-5584-3p
		hsa-miR-5010-5p
		hsa-miR-6125
		hsa-miR-7703
		hsa-miR-652-5p
		hsa-miR-3691-3p
		hsa-miR-3183
		hsa-miR-6863
		hsa-miR-6812-5p
		hsa-miR-367-3p
		hsa-miR-601
		hsa-miR-4327
		hsa-miR-4665-3p
		hsa-miR-4437
		hsa-miR-5191
		hsa-miR-4738-3p
		hsa-miR-6792-3p
		hsa-miR-3922-3p
		hsa-miR-423-5p
		hsa-miR-1272
		hsa-miR-200a-3p
		hsa-miR-6870-5p
		hsa-miR-509-5p
		hsa-miR-4313
		hsa-miR-3184-3p
		hsa-miR-29b-1-5p
		hsa-miR-1343-3p
		hsa-miR-515-3p
		hsa-miR-5694
		hsa-miR-3166
		hsa-miR-410-3p
		hsa-miR-4317
		hsa-miR-514a-5p
		hsa-miR-3190-5p
		hsa-miR-6795-5p
		hsa-miR-4467
		hsa-miR-6734-5p
		hsa-miR-1183
		hsa-miR-3144-5p
		hsa-let-7d-3p
		hsa-miR-520g-5p
		hsa-miR-7854-3p
		hsa-miR-3652
		hsa-miR-1275
		hsa-miR-500a-3p
		hsa-miR-552-3p
		hsa-miR-6884-3p
		hsa-miR-891b
		hsa-miR-1247-3p
		hsa-miR-4653-3p
		hsa-miR-5090
		hsa-miR-7154-3p
		hsa-miR-3179
		hsa-miR-6792-5p
		hsa-miR-3152-5p
		hsa-miR-138-2-3p
		hsa-miR-8081
		hsa-miR-502-3p
		hsa-miR-3937
		hsa-miR-3064-5p
		hsa-miR-509-3-5p
		hsa-miR-889-5p
		hsa-miR-6745
		hsa-miR-3918
		hsa-miR-3619-3p
		hsa-miR-192-3p
		hsa-miR-4296
		hsa-miR-517a-3p
		hsa-miR-873-5p
		hsa-miR-1233-5p
		hsa-miR-1266-3p
		hsa-miR-2114-5p
		hsa-miR-222-5p
		hsa-miR-4768-5p
		hsa-miR-589-5p
		hsa-miR-517b-3p
		hsa-miR-624-3p
		hsa-miR-548o-3p
		hsa-miR-6766-5p
		hsa-miR-4777-3p
		hsa-miR-181a-2-3p
		hsa-miR-6814-5p
		hsa-miR-4732-3p
		hsa-miR-5581-5p
		hsa-miR-875-5p
		hsa-miR-27a-5p
		hsa-miR-942-3p
		hsa-miR-376a-2-5p
		hsa-miR-650
		hsa-miR-1245a
		hsa-miR-6884-5p
		hsa-miR-1184
		hsa-miR-517-5p
		hsa-miR-4480
		hsa-miR-6892-3p
		hsa-miR-18b-5p
		hsa-miR-18a-5p
		hsa-miR-6773-3p
		hsa-miR-6507-3p
		hsa-miR-7-1-3p
		hsa-miR-6788-3p
		hsa-miR-4800-3p
		hsa-miR-6513-3p
		hsa-miR-28-3p
		hsa-miR-4640-5p
		hsa-miR-8070
		hsa-miR-10a-5p
		hsa-miR-29b-2-5p
		hsa-miR-4727-3p
		hsa-miR-514b-5p
		hsa-miR-6516-5p
		hsa-miR-6860
		hsa-miR-4267
		hsa-miR-4325
		hsa-miR-510-5p
		hsa-miR-5587-3p
		hsa-miR-4726-5p
		hsa-miR-490-3p
		hsa-miR-647
		hsa-miR-301b-5p
		hsa-miR-127-5p
		hsa-miR-4663
		hsa-miR-193b-3p
		hsa-miR-589-3p
		hsa-miR-6861-3p
		hsa-miR-4419a
		hsa-miR-6722-5p
		hsa-miR-7853-5p
		hsa-miR-3192-5p
		hsa-miR-6836-3p
		hsa-miR-6888-3p
		hsa-miR-6793-5p
		hsa-miR-8075
		hsa-miR-1471
		hsa-miR-6825-5p
		hsa-miR-3934-5p
		hsa-miR-1238-3p
		hsa-miR-598-3p
		hsa-miR-6773-5p
		hsa-miR-548an
		hsa-miR-7157-3p
		hsa-miR-4512
		hsa-miR-6733-5p
		hsa-miR-182-3p
		hsa-miR-6749-5p
		hsa-miR-625-3p
		hsa-miR-616-5p
		hsa-miR-138-5p
		hsa-miR-4448
		hsa-miR-3117-3p
		hsa-miR-3065-3p
		hsa-miR-6852-3p
		hsa-miR-6505-5p
		hsa-miR-365a-5p
		hsa-miR-6816-3p
		hsa-miR-4487
		hsa-miR-892b
		hsa-miR-1245b-5p
		hsa-let-7e-3p
		hsa-miR-3191-5p
		hsa-miR-6886-3p
		hsa-miR-3180-3p
		hsa-miR-2467-5p
		hsa-miR-6872-3p
		hsa-miR-1288-3p
		hsa-miR-3679-5p
		hsa-miR-4494
		hsa-miR-128-1-5p
		hsa-miR-7704
		hsa-miR-664b-3p
		hsa-miR-4697-3p
		hsa-miR-196b-5p
		hsa-miR-4645-3p
		hsa-miR-4458
		hsa-miR-219b-5p
		hsa-miR-3934-3p
		hsa-miR-4746-3p
		hsa-miR-1266-5p
		hsa-miR-6791-5p
		hsa-miR-409-5p
		hsa-miR-508-5p
		hsa-miR-3909
		hsa-miR-4504
		hsa-miR-6850-5p
		hsa-miR-4417
		hsa-miR-6804-3p
		hsa-miR-510-3p
		hsa-miR-624-5p
		hsa-miR-3151-3p
		hsa-miR-1304-5p
		hsa-miR-6074
		hsa-miR-8087
		hsa-miR-550a-5p
		hsa-miR-6510-5p
		hsa-miR-1268b
		hsa-miR-3605-5p
		hsa-miR-6129
		hsa-miR-6857-5p
		hsa-miR-215-3p
		hsa-miR-30b-3p
		hsa-miR-4687-3p
		hsa-miR-4794
		hsa-miR-6727-3p
		hsa-miR-6806-5p
		hsa-miR-29b-3p
		hsa-miR-4713-3p
		hsa-miR-6755-3p
		hsa-miR-4659b-3p
		hsa-miR-6513-5p
		hsa-miR-6872-5p
		hsa-miR-431-5p
		hsa-miR-7974
		hsa-miR-6516-3p
		hsa-miR-6768-5p
		hsa-miR-6499-5p
		hsa-miR-1305
		hsa-miR-937-3p
		hsa-miR-432-3p
		hsa-miR-6510-3p
		hsa-miR-3660
		hsa-miR-550b-3p
		hsa-miR-3180
		hsa-miR-519e-3p
		hsa-miR-151a-5p
		hsa-miR-6891-3p
		hsa-miR-6894-3p
		hsa-miR-521
		hsa-miR-518c-5p
		hsa-miR-4788
		hsa-miR-4483
		hsa-miR-1281
		hsa-miR-5192
		hsa-miR-3657
		hsa-miR-148a-3p
		hsa-miR-3151-5p
		hsa-miR-4691-5p
		hsa-miR-8054
		hsa-miR-4482-3p
		hsa-miR-412-5p
		hsa-miR-6851-3p
		hsa-miR-6502-5p
		hsa-miR-2113
		hsa-miR-6736-3p
		hsa-miR-4757-5p
		hsa-miR-3135a
		hsa-miR-622
		hsa-miR-5571-3p
		hsa-miR-581
		hsa-miR-7156-3p
		hsa-miR-1207-3p
		hsa-miR-506-3p
		hsa-miR-6811-5p
		hsa-miR-6748-5p
		hsa-miR-1273h-3p
		hsa-miR-31-3p
		hsa-miR-676-5p
		hsa-miR-2115-3p
		hsa-miR-4460
		hsa-miR-5681a
		hsa-miR-3974
		hsa-miR-6083
		hsa-miR-7156-5p
		hsa-miR-6802-3p
		hsa-miR-6780a-5p
		hsa-miR-484
		hsa-miR-6770-5p
		hsa-miR-4752
		hsa-miR-4701-5p
		hsa-miR-6848-5p
		hsa-miR-6724-5p
		hsa-miR-124-3p
		hsa-miR-3923
		hsa-miR-96-3p
		hsa-miR-4441
		hsa-miR-4535
		hsa-miR-6831-3p
		hsa-miR-320d
		hsa-miR-526b-5p
		hsa-miR-3620-5p
		hsa-miR-3926
		hsa-miR-4688
		hsa-miR-617
		hsa-miR-6865-3p
		hsa-miR-4285
		hsa-miR-1208
		hsa-miR-4522
		hsa-miR-34c-3p
		hsa-miR-6784-3p
		hsa-miR-6771-5p
		hsa-miR-6875-3p
		hsa-miR-1253
		hsa-miR-4764-5p
		hsa-miR-6789-3p
		hsa-miR-134-3p
		hsa-miR-921
		hsa-miR-193a-3p
		hsa-miR-1199-5p
		hsa-miR-4655-3p
		hsa-miR-6833-3p
		hsa-miR-4776-3p
		hsa-miR-1538
		hsa-miR-30c-2-3p
		hsa-miR-3116
		hsa-miR-149-5p
		hsa-miR-4646-5p
		hsa-miR-3198
		hsa-miR-221-3p
		hsa-miR-3139
		hsa-miR-520f-5p
		hsa-miR-4999-5p
		hsa-miR-20b-3p
		hsa-miR-652-3p
		hsa-miR-4734
		hsa-miR-1469
		hsa-miR-4490
		hsa-miR-2115-5p
		hsa-miR-5681b
		hsa-miR-6084
		hsa-miR-4471
		hsa-miR-212-3p
		hsa-miR-585-5p
		hsa-miR-1224-5p
		hsa-miR-6764-3p
		hsa-miR-3158-3p
		hsa-miR-3913-5p
		hsa-miR-6740-3p
		hsa-miR-3714
		hsa-miR-6741-5p
		hsa-miR-3189-5p
		hsa-miR-3616-5p
		hsa-miR-6753-5p
		hsa-miR-4668-3p
		hsa-miR-1251-5p
		hsa-miR-8078
		hsa-miR-5703
		hsa-miR-146a-3p
		hsa-miR-449c-5p
		hsa-miR-5087
		hsa-miR-6800-3p
		hsa-miR-3913-3p
		hsa-miR-6814-3p
		hsa-miR-1292-3p
		hsa-miR-6735-3p
		hsa-miR-7847-3p
		hsa-miR-4497
		hsa-miR-6820-5p
		hsa-miR-1181
		hsa-miR-3121-3p
		hsa-miR-8058
		hsa-miR-1204
		hsa-miR-6753-3p
		hsa-miR-3156-5p
		hsa-miR-363-5p
		hsa-miR-7851-3p
		hsa-miR-520c-5p
		hsa-miR-6783-5p
		hsa-miR-4766-5p
		hsa-miR-6881-5p
		hsa-miR-25-5p
		hsa-miR-548b-3p
		hsa-miR-3178
		hsa-miR-4798-5p
		hsa-miR-148a-5p
		hsa-miR-4781-3p
		hsa-miR-4538
		hsa-miR-6722-3p
		hsa-miR-4716-5p
		hsa-miR-3973
		hsa-miR-99b-5p
		hsa-miR-221-5p
		hsa-miR-6780a-3p
		hsa-miR-4329
		hsa-miR-548at-3p
		hsa-miR-4704-3p
		hsa-miR-3664-3p
		hsa-miR-4648
		hsa-let-7f-2-3p
		hsa-miR-4749-5p
		hsa-miR-7844-5p
		hsa-miR-1295b-5p
		hsa-miR-891a-3p
		hsa-miR-1292-5p
		hsa-miR-605-5p
		hsa-miR-6806-3p
		hsa-miR-4720-5p
		hsa-miR-6758-3p
		hsa-miR-5684
		hsa-miR-150-5p
		hsa-miR-361-3p
		hsa-miR-6133
		hsa-miR-4446-3p
		hsa-miR-4281
		hsa-miR-4298
		hsa-miR-323a-5p
		hsa-miR-6777-3p
		hsa-miR-877-5p
		hsa-miR-5008-5p
		hsa-miR-27b-5p
		hsa-miR-4776-5p
		hsa-miR-1227-3p
		hsa-miR-659-3p
		hsa-miR-92a-2-5p
		hsa-miR-6813-5p
		hsa-miR-1256
		hsa-miR-105-5p
		hsa-miR-640
		hsa-miR-4755-3p
		hsa-miR-199a-3p
		hsa-miR-1224-3p
		hsa-miR-32-3p
		hsa-miR-525-3p
		hsa-miR-708-5p
		hsa-miR-2467-3p
		hsa-miR-6764-5p
		hsa-miR-3928-5p
		hsa-miR-711
		hsa-miR-5588-3p
		hsa-miR-6848-3p
		hsa-miR-6769a-5p
		hsa-miR-5091
		hsa-miR-26a-5p
		hsa-miR-4793-5p
		hsa-miR-6819-5p
		hsa-miR-6747-3p
		hsa-miR-4647
		hsa-miR-3674
		hsa-miR-3165
		hsa-miR-4308
		hsa-miR-3130-3p
		hsa-miR-3666
		hsa-miR-4639-5p
		hsa-miR-1264
		hsa-miR-297
		hsa-miR-5583-3p
		hsa-let-7a-5p
		hsa-miR-6080
		hsa-miR-3136-5p
		hsa-miR-629-3p
		hsa-miR-518d-3p
		hsa-miR-6815-5p
		hsa-miR-6746-5p
		hsa-miR-6772-3p
		hsa-miR-331-3p
		hsa-miR-187-3p
		hsa-miR-3150a-3p
		hsa-miR-4433b-3p
		hsa-miR-924
		hsa-miR-523-3p
		hsa-miR-382-5p
		hsa-miR-8083
		hsa-miR-218-1-3p
		hsa-miR-6877-3p
		hsa-miR-4746-5p
		hsa-miR-5010-3p
		hsa-miR-376a-5p
		hsa-miR-188-5p
		hsa-miR-7978
		hsa-miR-4507
		hsa-miR-4293
		hsa-miR-4516
		hsa-miR-4475
		hsa-miR-1910-3p
		hsa-miR-4681
		hsa-miR-1249-3p
		hsa-miR-4787-3p
		hsa-miR-6071
		hsa-miR-6879-5p
		hsa-miR-548az-3p
		hsa-miR-6878-3p
		hsa-miR-183-5p
		hsa-miR-544a
		hsa-miR-135b-3p
		hsa-miR-7973
		hsa-miR-501-3p
		hsa-miR-4695-5p
		hsa-miR-1251-3p
		hsa-miR-4692
		hsa-miR-103b
		hsa-miR-3665
		hsa-miR-524-3p
		hsa-miR-214-3p
		hsa-miR-6087
		hsa-miR-3141
		hsa-miR-346
		hsa-miR-197-3p
		hsa-miR-4485-5p
		hsa-miR-4786-5p
		hsa-miR-205-3p
		hsa-miR-513c-5p
		hsa-miR-145-5p
		hsa-miR-5693
		hsa-miR-4801
		hsa-miR-4780
		hsa-miR-602
		hsa-miR-8065
		hsa-miR-4252
		hsa-miR-4768-3p
		hsa-miR-668-5p
		hsa-miR-5582-5p
		hsa-miR-6124
		hsa-miR-4453
		hsa-miR-3689b-3p
		hsa-miR-187-5p
		hsa-miR-1293
		hsa-miR-6830-5p
		hsa-miR-1225-3p
		hsa-miR-4749-3p
		hsa-miR-4643
		hsa-miR-6850-3p
		hsa-miR-302d-3p
		hsa-miR-6762-5p
		hsa-miR-3177-3p
		hsa-miR-4687-5p
		hsa-miR-2682-5p
		hsa-miR-520f-3p
		hsa-miR-656-5p
		hsa-miR-487a-3p
		hsa-miR-6827-3p
		hsa-miR-518d-5p
		hsa-miR-637
		hsa-miR-4740-5p
		hsa-miR-7108-5p
		hsa-miR-6887-5p
		hsa-miR-3690
		hsa-miR-34b-5p
		hsa-miR-518a-3p
		hsa-miR-6786-3p
		hsa-miR-645
		hsa-miR-6895-3p
		hsa-miR-4674
		hsa-miR-6873-5p
		hsa-miR-3200-5p
		hsa-miR-2909
		hsa-miR-4730
		hsa-miR-6876-5p
		hsa-miR-302b-3p
		hsa-miR-92b-3p
		hsa-miR-3680-5p
		hsa-miR-6506-3p
		hsa-miR-3187-3p
		hsa-miR-758-5p
		hsa-miR-5089-3p
		hsa-miR-3977
		hsa-miR-5682
		hsa-miR-377-5p
		hsa-miR-4695-3p
		hsa-miR-4328
		hsa-miR-202-3p
		hsa-miR-5196-3p
		hsa-miR-4314
		hsa-miR-3681-3p
		hsa-miR-2114-3p
		hsa-miR-3677-3p
		hsa-miR-138-1-3p
		hsa-miR-4641
		hsa-miR-370-5p
		hsa-miR-4732-5p
		hsa-miR-6760-3p
		hsa-miR-7162-5p
		hsa-miR-8060
		hsa-miR-1237-5p
		hsa-miR-4421
		hsa-miR-193a-5p
		hsa-miR-4486
		hsa-miR-4534
		hsa-miR-2278
		hsa-miR-1179
		hsa-miR-892c-5p
		hsa-miR-380-5p
		hsa-miR-6834-3p
		hsa-miR-19b-1-5p
		hsa-miR-6759-3p
		hsa-miR-500a-5p
		hsa-miR-744-5p
		hsa-miR-3605-3p
		hsa-miR-34a-3p
		hsa-miR-3653-5p
		hsa-miR-758-3p
		hsa-miR-3122
		hsa-miR-4274
		hsa-miR-6732-5p
		hsa-miR-598-5p
		hsa-miR-4465
		hsa-miR-548ar-3p
		hsa-miR-4690-3p
		hsa-miR-378d
		hsa-miR-6765-5p
		hsa-miR-6511a-5p
		hsa-miR-1267
		hsa-miR-4668-5p
		hsa-miR-6730-3p
		hsa-miR-4671-5p
		hsa-miR-920
		hsa-miR-5092
		hsa-miR-6826-5p
		hsa-miR-135a-3p
		hsa-miR-516a-3p
		hsa-miR-548b-5p
		hsa-miR-4513
		hsa-miR-518e-5p
		hsa-miR-593-3p
		hsa-miR-6836-5p
		hsa-miR-653-5p
		hsa-miR-6503-5p
		hsa-miR-627-5p
		hsa-miR-513a-3p
		hsa-miR-210-5p
		hsa-miR-5196-5p
		hsa-miR-4708-3p
		hsa-miR-6078
		hsa-miR-3173-5p
		hsa-miR-4748
		hsa-miR-4302
		hsa-miR-4735-3p
		hsa-miR-223-3p
		hsa-miR-6803-3p
		hsa-miR-6511a-3p
		hsa-miR-5583-5p
		hsa-miR-3171
		hsa-miR-3908
		hsa-miR-4761-5p
		hsa-miR-8053
		hsa-miR-3689d
		hsa-miR-6769b-3p
		hsa-miR-7106-3p
		hsa-miR-6815-3p
		hsa-miR-943
		hsa-miR-6833-5p
		hsa-miR-6883-5p
		hsa-miR-6890-3p
		hsa-let-7b-3p
		hsa-miR-3149
		hsa-miR-146b-3p
		hsa-miR-6878-5p
		hsa-miR-4731-5p
		hsa-miR-5590-5p
		hsa-miR-551b-5p
		hsa-miR-769-5p
		hsa-miR-3186-3p
		hsa-miR-381-5p
		hsa-miR-6741-3p
		hsa-miR-6845-5p
		hsa-miR-7155-5p
		hsa-miR-544b
		hsa-miR-4505
		hsa-miR-4633-3p
		hsa-miR-8073
		hsa-miR-4694-5p
		hsa-miR-3677-5p
		hsa-miR-4491
		hsa-miR-7848-3p
		hsa-miR-668-3p
		hsa-miR-938
		hsa-miR-3074-3p
		hsa-miR-6716-3p
		hsa-miR-5587-5p
		hsa-miR-584-5p
		hsa-miR-298
		hsa-miR-8055
		hsa-miR-3612
		hsa-miR-542-5p
		hsa-miR-1231
		hsa-miR-675-5p
		hsa-miR-199a-5p
		hsa-miR-513b-5p
		hsa-miR-4455
		hsa-miR-3682-3p
		hsa-miR-6718-5p
		hsa-miR-6828-5p
		hsa-miR-939-3p
		hsa-miR-630
		hsa-miR-4739
		hsa-miR-1246
		hsa-miR-600
		hsa-miR-3135b
		hsa-miR-129-1-3p
		hsa-miR-4268
		hsa-miR-3145-5p
		hsa-miR-1470
		hsa-miR-4419b
		hsa-miR-1271-3p
		hsa-miR-549a
		hsa-miR-4721
		hsa-miR-6810-5p
		hsa-miR-6853-5p
		hsa-miR-3670
		hsa-miR-17-3p
		hsa-miR-5585-5p
		hsa-miR-196b-3p
		hsa-miR-3200-3p
		hsa-miR-4433a-5p
		hsa-miR-4804-3p
		hsa-miR-548d-3p
		hsa-miR-8080
		hsa-miR-1912
		hsa-miR-4316
		hsa-miR-3678-3p
		hsa-miR-3194-5p
		hsa-miR-605-3p
		hsa-miR-4706
		hsa-miR-4725-3p
		hsa-miR-4432
		hsa-miR-7849-3p
		hsa-miR-503-3p
		hsa-miR-1307-3p
		hsa-miR-6731-3p
		hsa-miR-6859-3p
		hsa-miR-5000-5p
		hsa-miR-6822-3p
		hsa-miR-8086
		hsa-miR-323b-3p
		hsa-miR-4489
		hsa-miR-6862-3p
		hsa-miR-194-3p
		hsa-miR-6772-5p
		hsa-miR-569
		hsa-miR-4680-5p
		hsa-miR-1914-3p
		hsa-miR-4740-3p
		hsa-miR-518b
		hsa-miR-504-3p
		hsa-miR-26b-5p
		hsa-miR-149-3p
		hsa-miR-4758-5p
		hsa-miR-5708
		hsa-miR-670-3p
		hsa-miR-1236-3p
		hsa-miR-3912-5p
		hsa-miR-4783-5p
		hsa-miR-660-3p
		hsa-miR-3655
		hsa-miR-1202
		hsa-miR-3160-5p
		hsa-miR-3687
		hsa-miR-3131
		hsa-miR-378a-5p
		hsa-miR-6769a-3p
		hsa-miR-6802-5p
		hsa-miR-1911-5p
		hsa-miR-4790-5p
		hsa-miR-21-3p
		hsa-miR-188-3p
		hsa-miR-4654
		hsa-miR-550b-2-5p
		hsa-miR-6859-5p
		hsa-miR-4527
		hsa-miR-6782-5p
		hsa-miR-2117
		hsa-miR-2355-3p
		hsa-miR-6864-3p
		hsa-miR-100-5p
		hsa-miR-548u
		hsa-miR-5589-5p
		hsa-miR-6837-3p
		hsa-miR-6774-5p
		hsa-miR-8074
		hsa-miR-6808-3p
		hsa-miR-6743-3p
		hsa-miR-4632-5p
		hsa-miR-1200
		hsa-miR-3199
		hsa-miR-361-5p
		hsa-miR-1199-3p
		hsa-miR-6751-3p
		hsa-miR-6757-3p
		hsa-miR-6871-5p
		hsa-miR-656-3p
		hsa-miR-4728-5p
		hsa-miR-4717-3p
		hsa-miR-6854-5p
		hsa-miR-6849-3p
		hsa-miR-5591-5p
		hsa-miR-4277
		hsa-miR-4722-3p
		hsa-miR-4496
		hsa-miR-4764-3p
		hsa-miR-6729-5p
		hsa-let-7i-5p
		hsa-miR-4292
		hsa-miR-1273g-3p
		hsa-miR-500b-3p
		hsa-miR-4802-5p
		hsa-miR-6090
		hsa-miR-654-3p
		hsa-miR-4679
		hsa-miR-584-3p
		hsa-miR-508-3p
		hsa-miR-4655-5p
		hsa-miR-4762-5p
		hsa-miR-6808-5p
		hsa-miR-6837-5p
		hsa-miR-200b-5p
		hsa-miR-3157-3p
		hsa-miR-6801-3p
		hsa-miR-324-5p
		hsa-miR-4280
		hsa-miR-3713
		hsa-miR-6743-5p
		hsa-miR-6855-5p
		hsa-miR-5696
		hsa-miR-3157-5p
		hsa-miR-7158-5p
		hsa-miR-154-3p
		hsa-miR-1270
		hsa-miR-769-3p
		hsa-miR-3168
		hsa-miR-516b-3p
		hsa-miR-4677-5p
		hsa-miR-7705
		hsa-miR-6755-5p
		hsa-miR-6847-3p
		hsa-miR-512-3p
		hsa-miR-8064
		hsa-miR-7110-3p
		hsa-miR-423-3p
		hsa-miR-331-5p
		hsa-miR-610
		hsa-miR-198
		hsa-miR-935
		hsa-miR-6742-5p
		hsa-miR-8089
		hsa-miR-6774-3p
		hsa-miR-762
		hsa-miR-3130-5p
		hsa-miR-497-3p
		hsa-miR-3689c
		hsa-miR-548bb-3p
		hsa-miR-4315
		hsa-miR-6506-5p
		hsa-miR-6818-5p
		hsa-miR-6508-3p
		hsa-miR-3927-3p
		hsa-miR-5193
		hsa-miR-6781-3p
		hsa-miR-7843-5p
		hsa-miR-4259
		hsa-miR-566
		hsa-miR-548e-5p
		hsa-miR-422a
		hsa-miR-4724-3p
		hsa-miR-7160-3p
		hsa-miR-4524a-3p
		hsa-miR-873-3p
		hsa-miR-4758-3p
		hsa-miR-1263
		hsa-miR-6073
		hsa-miR-1257
		hsa-miR-3911
		hsa-miR-4429
		hsa-miR-6512-3p
		hsa-miR-3646
		hsa-miR-4459
		hsa-miR-4667-5p
		hsa-miR-6085
		hsa-miR-146b-5p
		hsa-miR-378a-3p
		hsa-miR-6730-5p
		hsa-miR-4798-3p
		hsa-miR-4686
		hsa-miR-133b
		hsa-miR-3663-5p
		hsa-miR-4728-3p
		hsa-miR-572
		hsa-miR-548q
		hsa-miR-4664-3p
		hsa-miR-4478
		hsa-miR-4485-3p
		hsa-miR-3648
		hsa-miR-6081
		hsa-miR-937-5p
		hsa-miR-181d-3p
		hsa-miR-128-3p
		hsa-miR-7856-5p
		hsa-miR-4756-5p
		hsa-miR-3175
		hsa-miR-3158-5p
		hsa-miR-4632-3p
		hsa-miR-1268a
		hsa-miR-4661-3p
		hsa-miR-7152-3p
		hsa-miR-6828-3p
		hsa-miR-4444
		hsa-miR-8056
		hsa-miR-6757-5p
		hsa-miR-501-5p
		hsa-miR-6758-5p
		hsa-miR-1229-3p
		hsa-miR-642a-3p
		hsa-miR-1284
		hsa-miR-1229-5p
		hsa-miR-3185
		hsa-miR-4270
		hsa-miR-519a-5p
		hsa-miR-145-3p
		hsa-miR-759
		hsa-miR-2116-5p
		hsa-miR-4741
		hsa-miR-483-5p
		hsa-miR-1539
		hsa-miR-4745-5p
		hsa-miR-6842-5p
		hsa-miR-3675-3p
		hsa-miR-7111-5p
		hsa-let-7d-5p
		hsa-miR-3607-5p
		hsa-miR-1255b-2-3p
		hsa-miR-18a-3p
		hsa-miR-378b
		hsa-miR-4462
		hsa-miR-4537
		hsa-miR-4450
		hsa-miR-4321
		hsa-miR-4799-3p
		hsa-miR-4745-3p
		hsa-miR-4725-5p
		hsa-miR-6862-5p
		hsa-miR-654-5p
		hsa-miR-99a-3p
		hsa-miR-130b-5p
		hsa-miR-487a-5p
		hsa-miR-6799-3p
		hsa-miR-6726-3p
		hsa-miR-939-5p
		hsa-miR-4506
		hsa-miR-6880-3p
		hsa-miR-122-5p
		hsa-miR-4715-5p
		hsa-miR-6810-3p
		hsa-miR-8072
		hsa-miR-5195-3p
		hsa-miR-3689f
		hsa-miR-1972
		hsa-miR-485-3p
		hsa-miR-632
		hsa-miR-4684-3p
		hsa-miR-6728-5p
		hsa-miR-3688-3p
		hsa-miR-6851-5p
		hsa-miR-455-3p
		hsa-miR-425-5p
		hsa-miR-5685
		hsa-miR-6717-5p
		hsa-miR-338-3p
		hsa-miR-153-5p
		hsa-miR-767-5p
		hsa-miR-219a-1-3p
		hsa-miR-4436b-5p
		hsa-miR-3121-5p
		hsa-miR-4523
		hsa-miR-3659
		hsa-miR-3679-3p
		hsa-miR-4526
		hsa-miR-6134
		hsa-miR-1287-3p
		hsa-miR-132-3p
		hsa-miR-1537-5p
		hsa-miR-5002-3p
		hsa-miR-639
		hsa-miR-6756-5p
		hsa-miR-1908-3p
		hsa-miR-6811-3p
		hsa-miR-6514-3p
		hsa-miR-6738-3p
		hsa-miR-662
		hsa-miR-4736
		hsa-miR-5088-3p
		hsa-miR-5004-5p
		hsa-miR-142-3p
		hsa-miR-520d-5p
		hsa-miR-1205
		hsa-miR-5187-5p
		hsa-miR-3529-5p
		hsa-miR-6809-3p
		hsa-miR-1-5p
		hsa-miR-27a-3p
		hsa-miR-671-5p
		hsa-miR-5007-5p
		hsa-miR-33b-5p
		hsa-miR-7108-3p
		hsa-miR-3916
		hsa-miR-6744-3p
		hsa-miR-3170
		hsa-miR-6756-3p
		hsa-miR-4754
		hsa-miR-5586-3p
		hsa-miR-490-5p
		hsa-miR-3689b-5p
		hsa-miR-4515
		hsa-miR-1254
		hsa-miR-373-3p
		hsa-miR-365b-5p
		hsa-miR-4802-3p
		hsa-miR-6876-3p
		hsa-miR-6503-3p
		hsa-miR-3180-5p
		hsa-miR-5698
		hsa-miR-4520-2-3p
		hsa-miR-4693-5p
		hsa-miR-6807-3p
		hsa-miR-4283
		hsa-miR-922
		hsa-miR-4789-3p
		hsa-miR-4284
		hsa-miR-6890-5p
		hsa-miR-7702
		hsa-miR-513a-5p
		hsa-miR-6787-5p
		hsa-miR-3667-5p
		hsa-miR-6076
		hsa-miR-1290
		hsa-miR-7154-5p
		hsa-miR-6824-5p
		hsa-miR-378c
		hsa-miR-216a-3p
		hsa-miR-892c-3p
		hsa-miR-6831-5p
		hsa-miR-378e
		hsa-miR-604
		hsa-miR-4278
		hsa-miR-181b-2-3p
		hsa-miR-4540
		hsa-miR-3907
		hsa-miR-6130
		hsa-miR-493-3p
		hsa-miR-4456
		hsa-miR-99a-5p
		hsa-miR-196a-5p
		hsa-miR-4743-5p
		hsa-miR-4723-3p
		hsa-miR-6763-5p
		hsa-miR-6809-5p
		hsa-miR-890
		hsa-miR-4667-3p
		hsa-miR-1247-5p
		hsa-miR-6512-5p
		hsa-miR-548a-5p
		hsa-miR-526b-3p
		hsa-miR-4669
		hsa-miR-3976
		hsa-miR-3196
		hsa-miR-1273g-5p
		hsa-miR-6840-5p
		hsa-miR-6889-5p
		hsa-miR-642b-3p
		hsa-miR-3620-3p
		hsa-miR-4265
		hsa-miR-6869-5p
		hsa-miR-3154
		hsa-miR-4685-5p
		hsa-miR-4520-3p
		hsa-miR-3978
		hsa-miR-5683
		hsa-miR-4675
		hsa-miR-4423-5p
		hsa-miR-5009-5p
		hsa-miR-6780b-3p
		hsa-miR-4443
		hsa-miR-2116-3p
		hsa-miR-6895-5p
		hsa-miR-3190-3p
		hsa-miR-548m
		hsa-miR-18b-3p
		hsa-miR-28-5p
		hsa-miR-6070
		hsa-miR-3173-3p
		hsa-miR-6767-5p
		hsa-miR-6785-3p
		hsa-miR-129-5p
		hsa-miR-4733-5p
		hsa-miR-3136-3p
		hsa-miR-658
		hsa-miR-5588-5p
		hsa-miR-411-3p
		hsa-miR-4439
		hsa-miR-7111-3p
		hsa-miR-6727-5p
		hsa-miR-4672
		hsa-miR-4714-3p
		hsa-miR-4753-3p
		hsa-miR-1825
		hsa-miR-3925-5p
		hsa-miR-132-5p
		hsa-miR-6509-5p
		hsa-miR-4699-5p
		hsa-miR-5787
		hsa-miR-1909-3p
		hsa-miR-455-5p
		hsa-miR-5585-3p
		hsa-miR-1911-3p
		hsa-miR-6889-3p
		hsa-miR-6893-3p
		hsa-miR-195-3p
		hsa-miR-1303
		hsa-miR-4649-3p
		hsa-miR-4747-3p
		hsa-miR-7161-3p
		hsa-miR-1295a
		hsa-miR-376b-5p
		hsa-miR-6800-5p
		hsa-miR-506-5p
		hsa-miR-1182
		hsa-miR-299-5p
		hsa-miR-6803-5p
		hsa-miR-4470
		hsa-miR-6788-5p
		hsa-miR-1203
		hsa-miR-3137
		hsa-miR-615-3p
		hsa-miR-1185-2-3p
		hsa-miR-5691
		hsa-miR-548ad-3p
		hsa-miR-6776-5p
		hsa-miR-3685
		hsa-miR-4787-5p
		hsa-miR-449c-3p
		hsa-miR-5581-3p
		hsa-miR-454-5p
		hsa-miR-548ay-3p
		hsa-miR-4451
		hsa-miR-5100
		hsa-miR-1273e
		hsa-miR-337-3p
		hsa-miR-92a-3p
		hsa-miR-6852-5p
		hsa-miR-4763-3p
		hsa-miR-548i
		hsa-miR-3941
		hsa-miR-3155b
		hsa-miR-200c-5p
		hsa-miR-1178-5p
		hsa-miR-26b-3p
		hsa-miR-1468-5p
		hsa-miR-8077
		hsa-miR-523-5p
		hsa-miR-4796-3p
		hsa-miR-6794-3p
		hsa-miR-4433a-3p
		hsa-miR-106b-3p
		hsa-miR-5571-5p
		hsa-miR-6854-3p
		hsa-miR-3148
		hsa-miR-433-5p
		hsa-miR-1269b
		hsa-miR-4762-3p
		hsa-miR-942-5p
		hsa-miR-4324
		hsa-miR-129-2-3p
		hsa-miR-6739-3p
		hsa-miR-4492
		hsa-miR-3126-3p
		hsa-miR-6760-5p
		hsa-miR-5001-3p
		hsa-miR-7109-3p
		hsa-miR-98-5p
		hsa-miR-6827-5p
		hsa-miR-29a-3p
		hsa-miR-362-5p
		hsa-miR-7113-3p
		hsa-miR-1286
		hsa-miR-505-3p
		hsa-miR-3675-5p
		hsa-miR-7855-5p
		hsa-miR-548as-5p
		hsa-miR-642b-5p
		hsa-miR-550a-3-5p
		hsa-miR-3622b-5p
		hsa-miR-6777-5p
		hsa-miR-1273a
		hsa-miR-204-3p
		hsa-miR-5093
		hsa-miR-1913
		hsa-miR-4529-5p
		hsa-miR-4666b
		hsa-miR-6886-5p
		hsa-miR-3184-5p
		hsa-miR-4633-5p
		hsa-miR-4290
		hsa-miR-6824-3p
		hsa-miR-502-5p
		hsa-miR-1180-3p
		hsa-miR-5187-3p
		hsa-miR-3944-5p
		hsa-miR-664a-3p
		hsa-miR-591
		hsa-miR-4753-5p
		hsa-miR-6875-5p
		hsa-miR-1234-3p
		hsa-miR-6779-5p
		hsa-miR-1233-3p
		hsa-miR-6769b-5p
		hsa-miR-133a-5p
		hsa-miR-2861
		hsa-miR-6501-3p
		hsa-miR-1260b
		hsa-miR-185-3p
		hsa-miR-4529-3p
		hsa-miR-1273d
		hsa-miR-4738-5p
		hsa-miR-761
		hsa-miR-6750-3p
		hsa-miR-6778-3p
		hsa-miR-4481
		hsa-miR-4636
		hsa-miR-6719-3p
		hsa-miR-4652-5p
		hsa-miR-4318
		hsa-miR-7153-3p
		hsa-miR-4795-3p
		hsa-miR-29c-5p
		hsa-miR-30c-1-3p
		hsa-miR-548w
		hsa-miR-616-3p
		hsa-miR-4786-3p
		hsa-miR-23b-5p
		hsa-miR-3651
		hsa-miR-6804-5p
		hsa-miR-371b-5p
		hsa-miR-4773
		hsa-miR-519d-5p
		hsa-miR-4653-5p
		hsa-miR-516b-5p
		hsa-miR-671-3p
		hsa-miR-1261
		hsa-miR-7107-3p
		hsa-miR-93-3p
		hsa-miR-128-2-5p
		hsa-miR-328-5p
		hsa-miR-6798-5p
		hsa-miR-4258
		hsa-miR-6819-3p
		hsa-miR-4447
		hsa-miR-6752-5p
		hsa-miR-4704-5p
		hsa-miR-6894-5p
		hsa-miR-4792
		hsa-miR-6747-5p
		hsa-miR-4683
		hsa-miR-4790-3p
		hsa-miR-6737-5p
		hsa-miR-1228-5p
		hsa-miR-3654
		hsa-miR-7114-3p
		hsa-miR-636
		hsa-miR-4254
		hsa-miR-578
		hsa-miR-3150b-5p
		hsa-miR-3174
		hsa-miR-6834-5p
		hsa-miR-934
		hsa-miR-3939
		hsa-miR-6823-5p
		hsa-miR-6502-3p
		hsa-miR-6868-5p
		hsa-miR-3667-3p
		hsa-miR-5189-3p
		hsa-miR-6842-3p
		hsa-miR-4742-3p
		hsa-miR-4518
		hsa-miR-609
		hsa-miR-3609
		hsa-miR-3944-3p
		hsa-miR-548aw
		hsa-miR-7110-5p
		hsa-miR-7975
		hsa-miR-6126
[truncated: 141 more rows]
